# Supplementary material for: Causal relationships of grey matter structures in multiple sclerosis and neuromyelitis optica spectrum disorder: insights from Mendelian randomization
Source: Brain Commun. 2024 Sep 11;6(5):fcae308. doi: 10.1093/braincomms/fcae308 (PMC11420985; doi:10.1093/braincomms/fcae308)
Supplement: fcae308_Supplementary_Data [file fcae308_supplementary_data.zip]

Archive with 2 entries (2 files):
- Supplementary Materials.pdf
- Supplementary Tables 1-7.xlsx
