# Supplementary material for: Causal relationships of grey matter structures in multiple sclerosis and neuromyelitis optica spectrum disorder: insights from Mendelian randomization
Source: Brain Commun. 2024 Sep 11;6(5):fcae308. doi: 10.1093/braincomms/fcae308 (PMC11420985; doi:10.1093/braincomms/fcae308)
Supplement: fcae308_Supplementary_Data [file fcae308_supplementary_data.zip › Supplementary Tables 1-7.xlsx]

## Sheet: Index
Table	Contents
Supplementary Table 1	Outlier IVs detected by RadialMR in MR analyses of two demyelinating diseases on GM IDPs.
Supplementary Table 2	Summary of genetic variants used to estimate the effect of two demyelinating diseases on GM IDPs.
Supplementary Table 3	Information of IVs for all exposure-outcome pairs in MR analyses of two demyelinating diseases on GM IDPs.
Supplementary Table 4	MR analysis results of two demyelinating diseases on GM IDPs.
Supplementary Table 5	Sensitivity analysis and statistical power for the significant results under Bonferroni correction of MR analyses of two demyelinating diseases on GM IDPs.
Supplementary Table 6	Outlier IVs detected by RadialMR in MR analyses of GM IDPs on two demyelinating diseases.
Supplementary Table 7	Summary of genetic variants used to estimate the effect of GM IDPs on two demyelinating diseases.
Supplementary Table 8	Information of IVs for all exposure-outcome pairs in MR analyses of GM IDPs on two demyelinating diseases.
Supplementary Table 9	MR analysis results of GM IDPs on two demyelinating diseases.
Supplementary Table 10	Leave-one-out analysis in MR analyses of two demyelinating diseases on GM IDPs.

## Sheet: Supplementary Table 1
Supplementary Table 1. Outlier IVs detected by RadialMR in MR analyses of two demyelinating diseases on GM IDPs.
Note: The statistical tests were two-sided. P value < 0.05 was considered nominal significance.
SNP	Q test	Q test P value	Q’ test	Q’ test P value	Exposure	Outcome
rs10936602	5.90918	0.0150622	5.58931	0.0180704	Area in left caudalanteriorcingulate gyrus	MS
rs11079784	6.77448	0.00924706	6.46639	0.0109933	Area in left caudalanteriorcingulate gyrus	MS
rs1177228	3.74233	0.0530504	4.00123	0.0454671	Area in left caudalanteriorcingulate gyrus	MS
rs12478539	4.56086	0.0327106	4.81439	0.0282231	Area in left caudalanteriorcingulate gyrus	MS
rs12612620	4.62971	0.0314229	4.52148	0.0334718	Area in left caudalanteriorcingulate gyrus	MS
rs55970742	5.29294	0.021412	5.60468	0.0179125	Area in left caudalanteriorcingulate gyrus	MS
rs8102445	4.91368	0.0266448	4.63559	0.0313154	Area in left caudalanteriorcingulate gyrus	MS
rs9591325	3.86961	0.049168	4.1098	0.0426355	Area in left caudalanteriorcingulate gyrus	MS
rs12147246	4.97	0.0257906	4.48014	0.0342909	Area in left caudalmiddlefrontal gyrus	MS
rs12612620	6.465	0.011002	6.68676	0.00971316	Area in left caudalmiddlefrontal gyrus	MS
rs34695601	10.4068	0.00125549	9.69193	0.00185079	Area in left caudalmiddlefrontal gyrus	MS
rs4808760	3.60451	0.0576229	3.95998	0.0465944	Area in left caudalmiddlefrontal gyrus	MS
rs55970742	11.4611	0.000710679	10.7013	0.00107061	Area in left caudalmiddlefrontal gyrus	MS
rs6032662	4.09175	0.0430929	3.71111	0.0540515	Area in left caudalmiddlefrontal gyrus	MS
rs10063294	4.17382	0.0410532	4.03946	0.044448	Area in left cuneus gyrus	MS
rs58546351	5.2882	0.0214705	5.43823	0.0197007	Area in left cuneus gyrus	MS
rs62420820	8.03527	0.00458751	7.87432	0.00501418	Area in left cuneus gyrus	MS
rs701006	7.21549	0.0072277	7.3773	0.00660524	Area in left cuneus gyrus	MS
rs7975763	3.94398	0.0470394	3.81211	0.0508834	Area in left cuneus gyrus	MS
rs9591325	7.18405	0.00735544	7.35162	0.00670023	Area in left cuneus gyrus	MS
rs1014486	8.89464	0.00286009	7.66593	0.00562731	Area in left entorhinal gyrus	MS
rs1177228	7.48454	0.00622309	6.29024	0.0121405	Area in left entorhinal gyrus	MS
rs1465697	4.29898	0.0381351	3.47775	0.0621994	Area in left entorhinal gyrus	MS
rs2150879	5.02814	0.0249387	6.03522	0.0140232	Area in left entorhinal gyrus	MS
rs2857700	4.36071	0.036777	2.5682	0.109032	Area in left entorhinal gyrus	MS
rs55970742	4.32049	0.037656	5.3349	0.0209025	Area in left entorhinal gyrus	MS
rs7200146	5.27859	0.0215893	4.75094	0.0292823	Area in left entorhinal gyrus	MS
rs7222450	4.47279	0.0344387	3.58043	0.0584641	Area in left entorhinal gyrus	MS
rs9992763	3.50059	0.0613468	4.44817	0.0349386	Area in left entorhinal gyrus	MS
rs11256593	3.89678	0.0483789	3.9169	0.047803	Area in left fusiform gyrus	MS
rs28382587	6.55859	0.0104379	6.58837	0.0102647	Area in left fusiform gyrus	MS
rs34695601	3.86806	0.0492133	3.80724	0.0510316	Area in left fusiform gyrus	MS
rs354033	4.2754	0.0386678	4.34024	0.0372216	Area in left fusiform gyrus	MS
rs35657082	4.69724	0.0302111	4.74187	0.0294371	Area in left fusiform gyrus	MS
rs4896153	5.79061	0.016112	5.73723	0.016609	Area in left fusiform gyrus	MS
rs7200146	4.36274	0.0367331	4.32934	0.0374607	Area in left fusiform gyrus	MS
rs7975763	4.33516	0.0373329	4.39887	0.0359628	Area in left fusiform gyrus	MS
rs9591325	3.96688	0.0464036	3.91072	0.0479789	Area in left fusiform gyrus	MS
rs354033	4.15182	0.0415897	3.28939	0.0697289	Area in left inferiorparietal gyrus	MS
rs3809627	7.179	0.00737616	6.03241	0.0140455	Area in left inferiorparietal gyrus	MS
rs483180	5.30469	0.0212681	6.33403	0.0118443	Area in left inferiorparietal gyrus	MS
rs721847	4.08312	0.0433135	4.52634	0.033377	Area in left inferiorparietal gyrus	MS
rs7975763	3.99176	0.0457233	4.9127	0.02666	Area in left inferiorparietal gyrus	MS
rs12925972	3.87957	0.0488771	4.16143	0.0413545	Area in left inferiorparietal gyrus	MS
rs2317231	4.72179	0.0297827	5.0176	0.025091	Area in left inferiorparietal gyrus	MS
rs34695601	5.60549	0.0179043	5.28078	0.0215621	Area in left inferiorparietal gyrus	MS
rs3809627	14.5028	0.000139952	15.0394	0.000105293	Area in left inferiorparietal gyrus	MS
rs4325907	4.53362	0.0332353	4.24132	0.0394515	Area in left inferiorparietal gyrus	MS
rs4808760	5.67696	0.0171891	5.94895	0.0147261	Area in left inferiorparietal gyrus	MS
rs59655222	8.62919	0.00330819	8.98993	0.00271471	Area in left inferiorparietal gyrus	MS
rs6496663	4.05683	0.0439931	4.34934	0.0370233	Area in left inferiorparietal gyrus	MS
rs8102445	3.67075	0.0553752	3.93249	0.0473618	Area in left inferiorparietal gyrus	MS
rs9591325	9.76906	0.00177474	9.37663	0.00219769	Area in left inferiorparietal gyrus	MS
rs12147246	4.72736	0.0296865	4.77615	0.0288566	Area in left insula gyrus	MS
rs35703946	9.29161	0.00230206	9.34841	0.00223179	Area in left insula gyrus	MS
rs3809627	5.4087	0.0200366	5.35658	0.0206442	Area in left insula gyrus	MS
rs4808760	5.93496	0.0148434	5.97926	0.0144751	Area in left insula gyrus	MS
rs6670198	8.34906	0.00385887	8.39286	0.00376698	Area in left insula gyrus	MS
rs11256593	5.56994	0.0182714	5.41268	0.019991	Area in left isthmuscingulate gyrus	MS
rs4808760	4.52267	0.0334486	4.88236	0.0271325	Area in left isthmuscingulate gyrus	MS
rs56232455	4.30588	0.0379807	4.06821	0.0436975	Area in left isthmuscingulate gyrus	MS
rs59655222	4.34406	0.0371383	3.97949	0.0460575	Area in left isthmuscingulate gyrus	MS
rs701006	5.13451	0.0234547	4.73524	0.0295507	Area in left isthmuscingulate gyrus	MS
rs7200146	4.08794	0.0431903	4.30429	0.0380165	Area in left isthmuscingulate gyrus	MS
rs721847	8.16193	0.00427788	7.88371	0.00498821	Area in left isthmuscingulate gyrus	MS
rs10063294	5.46923	0.0193542	5.12194	0.0236252	Area in left lateraloccipital gyrus	MS
rs11809700	5.33711	0.020876	5.61262	0.0178316	Area in left lateraloccipital gyrus	MS
rs2760522	5.14508	0.0233123	5.50174	0.0189976	Area in left lateraloccipital gyrus	MS
rs415759	5.32791	0.0209865	5.70552	0.0169116	Area in left lateraloccipital gyrus	MS
rs7855251	7.3545	0.00668952	6.93805	0.00843808	Area in left lateraloccipital gyrus	MS
rs10936602	4.33848	0.0372602	3.05561	0.0804586	Area in left lateralorbitofrontal gyrus	MS
rs12365699	5.60237	0.0179362	4.26145	0.0389867	Area in left lateralorbitofrontal gyrus	MS
rs354033	7.79727	0.00523254	6.04733	0.0139274	Area in left lateralorbitofrontal gyrus	MS
rs438613	7.64761	0.00568475	6.44223	0.0111439	Area in left lateralorbitofrontal gyrus	MS
rs4808760	11.3743	0.000744667	9.63573	0.00190829	Area in left lateralorbitofrontal gyrus	MS
rs58546351	3.89886	0.0483188	5.23945	0.0220803	Area in left lateralorbitofrontal gyrus	MS
rs74449127	4.16574	0.0412493	4.67493	0.0306059	Area in left lateralorbitofrontal gyrus	MS
rs9263864	4.05446	0.0440548	4.43088	0.0352944	Area in left lateralorbitofrontal gyrus	MS
rs9271348	4.91961	0.0265535	0.447502	0.503524	Area in left lateralorbitofrontal gyrus	MS
rs9591325	3.87312	0.0490651	5.1523	0.0232156	Area in left lateralorbitofrontal gyrus	MS
rs2857700	4.31037	0.0378807	4.51364	0.0336256	Area in left lingual gyrus	MS
rs58546351	4.56247	0.0326798	4.65527	0.0309583	Area in left lingual gyrus	MS
rs701006	4.27909	0.0385841	4.36217	0.0367455	Area in left lingual gyrus	MS
rs7855251	5.54869	0.0184945	5.44165	0.0196621	Area in left lingual gyrus	MS
rs7975763	6.75721	0.00933694	6.64156	0.00996265	Area in left lingual gyrus	MS
rs8102445	9.58607	0.00196059	9.45065	0.00211075	Area in left lingual gyrus	MS
rs9263864	7.90093	0.00494094	7.86569	0.00503815	Area in left lingual gyrus	MS
rs9843355	5.06533	0.0244091	5.16037	0.023108	Area in left lingual gyrus	MS
rs4808760	9.34197	0.00223965	9.18862	0.00243524	Area in left medialorbitofrontal gyrus	MS
rs721847	4.31057	0.0378764	4.37274	0.0365183	Area in left medialorbitofrontal gyrus	MS
rs7975763	7.96347	0.00477308	8.13662	0.00433802	Area in left medialorbitofrontal gyrus	MS
rs9263864	5.3158	0.0211329	5.3554	0.0206582	Area in left medialorbitofrontal gyrus	MS
rs1014486	4.83801	0.0278391	6.32592	0.0118986	Area in left middletemporal gyrus	MS
rs11809700	3.83823	0.0500963	4.90615	0.0267612	Area in left middletemporal gyrus	MS
rs12925972	5.72899	0.0166871	4.21395	0.040093	Area in left middletemporal gyrus	MS
rs2317231	5.52302	0.0187678	4.1014	0.0428478	Area in left middletemporal gyrus	MS
rs2681424	5.06892	0.0243585	6.37079	0.0116014	Area in left middletemporal gyrus	MS
rs2857700	3.84248	0.0499696	1.54491	0.213888	Area in left middletemporal gyrus	MS
rs28749166	7.77047	0.00531071	9.88106	0.00166989	Area in left middletemporal gyrus	MS
rs354033	4.54343	0.0330452	3.21168	0.0731144	Area in left middletemporal gyrus	MS
rs3809627	24.6884	6.73885e-07	21.4406	3.64963e-06	Area in left middletemporal gyrus	MS
rs415759	3.49239	0.0616513	4.92009	0.0265462	Area in left middletemporal gyrus	MS
rs4808760	8.20163	0.00418527	6.71032	0.00958567	Area in left middletemporal gyrus	MS
rs9271348	3.86974	0.0491641	0.151736	0.696882	Area in left middletemporal gyrus	MS
rs9275601	7.54644	0.00601288	3.69076	0.0547147	Area in left middletemporal gyrus	MS
rs9992763	3.95281	0.0467931	5.47487	0.0192918	Area in left middletemporal gyrus	MS
rs1014486	4.61106	0.0317664	5.2929	0.0214125	Area in left paracentral gyrus	MS
rs10936602	4.04057	0.0444188	3.40197	0.0651184	Area in left paracentral gyrus	MS
rs1177228	5.23425	0.0221464	6.00864	0.014236	Area in left paracentral gyrus	MS
rs12234159	4.07592	0.0434985	3.78261	0.0517879	Area in left paracentral gyrus	MS
rs12365699	4.68479	0.0304308	4.05913	0.0439331	Area in left paracentral gyrus	MS
rs34695601	4.52075	0.0334861	5.24444	0.022017	Area in left paracentral gyrus	MS
rs35703946	8.30752	0.00394814	7.54122	0.00603032	Area in left paracentral gyrus	MS
rs56232455	5.98066	0.0144636	5.53449	0.0186452	Area in left paracentral gyrus	MS
rs9591325	15.3077	9.13428e-05	16.4984	4.86912e-05	Area in left paracentral gyrus	MS
rs11809700	4.84298	0.0277589	4.53017	0.0333022	Area in left parahippocampal gyrus	MS
rs4939490	4.3214	0.037636	4.60991	0.0317877	Area in left parahippocampal gyrus	MS
rs6990534	5.68426	0.0171177	6.1367	0.0132404	Area in left parahippocampal gyrus	MS
rs1014486	5.91672	0.0149979	5.62522	0.0177039	Area in left parsopercularis gyrus	MS
rs10936602	4.3739	0.0364933	4.10391	0.0427842	Area in left parsopercularis gyrus	MS
rs12925972	4.4613	0.0346711	4.18884	0.0406909	Area in left parsopercularis gyrus	MS
rs35486093	4.20612	0.0402783	4.46419	0.0346125	Area in left parsopercularis gyrus	MS
rs35703946	4.75206	0.0292632	4.51999	0.033501	Area in left parsopercularis gyrus	MS
rs11809700	6.78232	0.0092065	5.94606	0.0147502	Area in left parsorbitalis gyrus	MS
rs12147246	4.68246	0.030472	3.78437	0.0517335	Area in left parsorbitalis gyrus	MS
rs12434551	5.7182	0.0167899	4.78119	0.0287722	Area in left parsorbitalis gyrus	MS
rs1250551	4.20193	0.0403781	3.45525	0.0630513	Area in left parsorbitalis gyrus	MS
rs6670198	3.31973	0.0684529	3.88029	0.0488561	Area in left parsorbitalis gyrus	MS
rs701006	6.91933	0.00852687	7.96663	0.00476475	Area in left parsorbitalis gyrus	MS
rs9271348	4.89571	0.0269235	1.41577	0.234101	Area in left parsorbitalis gyrus	MS
rs1014486	7.20709	0.0072616	7.06274	0.00787037	Area in left parstriangularis gyrus	MS
rs1026916	10.43	0.00123985	10.5771	0.00114495	Area in left parstriangularis gyrus	MS
rs10936602	7.20149	0.00728431	7.0456	0.00794603	Area in left parstriangularis gyrus	MS
rs17124032	4.21456	0.0400784	4.11561	0.0424892	Area in left parstriangularis gyrus	MS
rs28834106	4.04669	0.044258	3.94829	0.0469191	Area in left parstriangularis gyrus	MS
rs41558815	6.27297	0.0122593	6.31072	0.012001	Area in left parstriangularis gyrus	MS
rs10063294	5.69129	0.0170493	5.51976	0.0188028	Area in left pericalcarine gyrus	MS
rs13327021	4.03602	0.0445389	3.90399	0.0481715	Area in left pericalcarine gyrus	MS
rs2150879	3.89484	0.0484346	3.75803	0.0525545	Area in left pericalcarine gyrus	MS
rs2857700	8.77992	0.00304565	9.25591	0.00234737	Area in left pericalcarine gyrus	MS
rs62420820	4.01201	0.0451773	3.88806	0.0486307	Area in left pericalcarine gyrus	MS
rs7975763	6.46476	0.0110034	6.28004	0.0122105	Area in left pericalcarine gyrus	MS
rs9591325	4.50057	0.0338835	4.64582	0.0311292	Area in left pericalcarine gyrus	MS
rs11809700	7.00984	0.00810629	7.01793	0.00806975	Area in left postcentral gyrus	MS
rs12365699	4.58926	0.0321729	4.58138	0.0323212	Area in left postcentral gyrus	MS
rs35486093	4.07352	0.0435605	4.08129	0.0433606	Area in left postcentral gyrus	MS
rs13327021	4.18844	0.0407004	4.2483	0.0392895	Area in left posteriorcingulate gyrus	MS
rs28749166	5.0414	0.0247484	5.11935	0.0236605	Area in left posteriorcingulate gyrus	MS
rs631204	6.25986	0.0123504	6.18795	0.0128623	Area in left posteriorcingulate gyrus	MS
rs721847	6.6879	0.00970696	6.64726	0.00993083	Area in left posteriorcingulate gyrus	MS
rs802730	5.4313	0.019779	5.36089	0.0205933	Area in left posteriorcingulate gyrus	MS
rs8102445	3.97348	0.0462221	4.03677	0.044519	Area in left posteriorcingulate gyrus	MS
rs1014486	7.82226	0.00516066	8.06481	0.00451333	Area in left precentral gyrus	MS
rs10801908	4.00006	0.0454986	3.8785	0.0489082	Area in left precentral gyrus	MS
rs1250551	3.74014	0.05312	3.89718	0.0483674	Area in left precentral gyrus	MS
rs12612620	5.95709	0.0146582	5.8713	0.0153897	Area in left precentral gyrus	MS
rs2546890	4.03087	0.044675	3.87775	0.04893	Area in left precentral gyrus	MS
rs34695601	7.67283	0.00560584	7.92978	0.00486278	Area in left precentral gyrus	MS
rs438613	4.66	0.0308732	4.52472	0.0334086	Area in left precentral gyrus	MS
rs4808760	4.933	0.0263485	4.76877	0.0289805	Area in left precentral gyrus	MS
rs4896153	9.12017	0.00252807	9.32017	0.00226645	Area in left precentral gyrus	MS
rs10063294	4.14184	0.0418356	3.36431	0.0666234	Area in left precuneus gyrus	MS
rs12365699	4.05684	0.0439927	3.3317	0.0679567	Area in left precuneus gyrus	MS
rs13327021	4.31341	0.0378131	3.5838	0.0583454	Area in left precuneus gyrus	MS
rs2857700	3.85191	0.0496893	2.31971	0.127744	Area in left precuneus gyrus	MS
rs9275601	2.45324	0.117282	4.29462	0.0382332	Area in left precuneus gyrus	MS
rs9591325	3.20698	0.0733248	3.91725	0.047793	Area in left precuneus gyrus	MS
rs10936602	4.34024	0.0372218	3.42559	0.0641935	Area in left rostralanteriorcingulate gyrus	MS
rs12434551	6.83598	0.00893398	5.75687	0.0164243	Area in left rostralanteriorcingulate gyrus	MS
rs13327021	7.85298	0.0050737	6.74907	0.00937965	Area in left rostralanteriorcingulate gyrus	MS
rs6032662	3.47308	0.062375	4.24418	0.0393851	Area in left rostralanteriorcingulate gyrus	MS
rs62420820	5.48468	0.0191838	4.62048	0.0315924	Area in left rostralanteriorcingulate gyrus	MS
rs631204	5.02678	0.0249582	4.16111	0.0413622	Area in left rostralanteriorcingulate gyrus	MS
rs9591325	9.10552	0.00254839	10.4141	0.0012506	Area in left rostralanteriorcingulate gyrus	MS
rs9843355	5.93294	0.0148604	4.94344	0.0261898	Area in left rostralanteriorcingulate gyrus	MS
rs10936602	4.60859	0.0318122	4.42324	0.0354526	Area in left rostralmiddlefrontal gyrus	MS
rs13327021	6.08354	0.0136447	5.89584	0.0151767	Area in left rostralmiddlefrontal gyrus	MS
rs140522	4.99572	0.02541	5.17882	0.0228639	Area in left rostralmiddlefrontal gyrus	MS
rs34695601	5.59759	0.0179852	5.80357	0.0159937	Area in left rostralmiddlefrontal gyrus	MS
rs55970742	4.80987	0.0282972	5.00328	0.0252993	Area in left rostralmiddlefrontal gyrus	MS
rs7200146	4.44033	0.0350996	4.34701	0.037074	Area in left rostralmiddlefrontal gyrus	MS
rs9591325	9.86901	0.00168086	10.1175	0.00146866	Area in left rostralmiddlefrontal gyrus	MS
rs11079784	4.34421	0.0371351	3.41559	0.0645833	Area in left superiorfrontal gyrus	MS
rs2857700	11.0331	0.000894983	7.66241	0.00563831	Area in left superiorfrontal gyrus	MS
rs28834106	7.17139	0.00740754	6.03319	0.0140394	Area in left superiorfrontal gyrus	MS
rs354033	4.71393	0.0299192	3.64558	0.0562183	Area in left superiorfrontal gyrus	MS
rs415759	2.96032	0.0853309	3.96021	0.046588	Area in left superiorfrontal gyrus	MS
rs6670198	7.24596	0.00710607	6.32987	0.0118721	Area in left superiorfrontal gyrus	MS
rs7975763	7.20749	0.00725998	5.90098	0.0151325	Area in left superiorfrontal gyrus	MS
rs802730	4.01268	0.0451594	5.03448	0.0248475	Area in left superiorfrontal gyrus	MS
rs9591325	3.62368	0.0569628	4.5828	0.0322944	Area in left superiorfrontal gyrus	MS
rs12478539	4.2235	0.0398679	3.74002	0.0531239	Area in left superiorparietal gyrus	MS
rs35540610	5.36304	0.0205679	5.92032	0.0149673	Area in left superiorparietal gyrus	MS
rs438613	4.39137	0.0361213	4.79291	0.0285772	Area in left superiorparietal gyrus	MS
rs6990534	4.38884	0.0361748	3.84772	0.0498136	Area in left superiorparietal gyrus	MS
rs701006	6.37542	0.0115711	5.78411	0.0161717	Area in left superiorparietal gyrus	MS
rs9591325	5.13103	0.0235018	5.71036	0.016865	Area in left superiorparietal gyrus	MS
rs1026916	5.95919	0.0146407	4.57176	0.0325031	Area in left superiortemporal gyrus	MS
rs10936602	5.4361	0.0197246	3.77063	0.0521599	Area in left superiortemporal gyrus	MS
rs11079784	4.90929	0.0267126	3.48151	0.0620581	Area in left superiortemporal gyrus	MS
rs12365699	5.66327	0.0173238	4.11106	0.0426037	Area in left superiortemporal gyrus	MS
rs12434551	4.34064	0.037213	2.96738	0.0849592	Area in left superiortemporal gyrus	MS
rs13327021	5.47609	0.0192783	3.9896	0.045782	Area in left superiortemporal gyrus	MS
rs2857700	12.8464	0.000338125	7.6419	0.00570278	Area in left superiortemporal gyrus	MS
rs354033	4.47119	0.0344709	2.98143	0.0842248	Area in left superiortemporal gyrus	MS
rs6496663	7.1076	0.00767577	5.15665	0.0231576	Area in left superiortemporal gyrus	MS
rs6990534	3.7505	0.0527918	5.35059	0.0207153	Area in left superiortemporal gyrus	MS
rs9271348	3.9464	0.0469716	0.0337757	0.854185	Area in left superiortemporal gyrus	MS
rs2857700	4.69394	0.0302692	3.36247	0.0666978	Area in left supramarginal gyrus	MS
rs35540610	3.33612	0.0677742	3.84555	0.049878	Area in left supramarginal gyrus	MS
rs4808760	3.98406	0.0459327	3.49366	0.0616042	Area in left supramarginal gyrus	MS
rs4939490	4.74434	0.0293948	4.26833	0.0388291	Area in left supramarginal gyrus	MS
rs7200146	11.5875	0.000663979	11.0441	0.000889681	Area in left supramarginal gyrus	MS
rs1014486	4.54544	0.0330066	4.28937	0.0383515	Area in left transversetemporal gyrus	MS
rs12434551	4.67719	0.0305656	4.41725	0.0355772	Area in left transversetemporal gyrus	MS
rs12612620	6.46579	0.0109971	6.33943	0.0118083	Area in left transversetemporal gyrus	MS
rs28749166	4.26326	0.0389452	3.98424	0.0459279	Area in left transversetemporal gyrus	MS
rs4939490	5.40564	0.0200718	5.19084	0.0227062	Area in left transversetemporal gyrus	MS
rs6496663	4.41811	0.0355593	4.14189	0.0418343	Area in left transversetemporal gyrus	MS
rs9992763	5.56971	0.0182738	5.25388	0.0218979	Area in left transversetemporal gyrus	MS
rs1077667	4.05046	0.0441593	3.69023	0.0547321	Thickness in left caudalanteriorcingulate gyrus	MS
rs11079784	3.60353	0.0576571	4.01584	0.0450747	Thickness in left caudalanteriorcingulate gyrus	MS
rs1177228	5.45633	0.0194976	4.92738	0.0264344	Thickness in left caudalanteriorcingulate gyrus	MS
rs2760522	4.43426	0.0352246	4.93592	0.0263041	Thickness in left caudalanteriorcingulate gyrus	MS
rs3809627	4.27978	0.0385685	3.81015	0.050943	Thickness in left caudalanteriorcingulate gyrus	MS
rs11809700	5.87141	0.0153887	5.45629	0.019498	Thickness in left caudalmiddlefrontal gyrus	MS
rs12434551	3.85804	0.0495081	4.29259	0.0382788	Thickness in left caudalmiddlefrontal gyrus	MS
rs1250551	4.02751	0.044764	3.63429	0.0566008	Thickness in left caudalmiddlefrontal gyrus	MS
rs2150879	7.14036	0.00753681	7.72887	0.00543446	Thickness in left caudalmiddlefrontal gyrus	MS
rs34695601	5.83523	0.0157084	5.29272	0.0214147	Thickness in left caudalmiddlefrontal gyrus	MS
rs56232455	6.73306	0.00946422	6.39858	0.0114212	Thickness in left caudalmiddlefrontal gyrus	MS
rs6032662	7.69633	0.00553332	7.16058	0.0074523	Thickness in left caudalmiddlefrontal gyrus	MS
rs62420820	4.18566	0.0407672	3.80109	0.0512192	Thickness in left caudalmiddlefrontal gyrus	MS
rs7200146	5.16104	0.0230991	5.43425	0.0197455	Thickness in left caudalmiddlefrontal gyrus	MS
rs721847	4.27734	0.0386238	4.05199	0.0441192	Thickness in left caudalmiddlefrontal gyrus	MS
rs11809700	12.2078	0.000475908	11.8673	0.000571286	Thickness in left cuneus gyrus	MS
rs12365699	4.76892	0.028978	4.51418	0.0336151	Thickness in left cuneus gyrus	MS
rs354033	6.79447	0.00914404	6.45928	0.0110375	Thickness in left cuneus gyrus	MS
rs3809627	5.78485	0.0161648	5.47678	0.0192707	Thickness in left cuneus gyrus	MS
rs55970742	6.27413	0.0122514	6.60656	0.0101604	Thickness in left cuneus gyrus	MS
rs9591325	7.65955	0.00564727	7.33658	0.00675654	Thickness in left cuneus gyrus	MS
rs9992763	4.45383	0.034823	4.74314	0.0294154	Thickness in left cuneus gyrus	MS
rs12434551	5.33312	0.0209239	5.34381	0.0207959	Thickness in left entorhinal gyrus	MS
rs483180	4.92156	0.0265235	4.9321	0.0263623	Thickness in left entorhinal gyrus	MS
rs8102445	5.69292	0.0170335	5.68155	0.0171442	Thickness in left entorhinal gyrus	MS
rs11809700	3.85337	0.049646	3.93189	0.0473785	Thickness in left fusiform gyrus	MS
rs35540610	3.84184	0.0499885	3.75396	0.0526824	Thickness in left fusiform gyrus	MS
rs3809627	9.40471	0.00216428	9.56685	0.00198122	Thickness in left fusiform gyrus	MS
rs56232455	11.9646	0.00054222	12.0678	0.000513009	Thickness in left fusiform gyrus	MS
rs9591325	5.68814	0.01708	5.80278	0.0160009	Thickness in left fusiform gyrus	MS
rs11809700	11.058	0.000883073	10.9313	0.000945506	Thickness in left inferiorparietal gyrus	MS
rs2150879	6.86189	0.00880534	6.98623	0.0082139	Thickness in left inferiorparietal gyrus	MS
rs56232455	6.01338	0.0141978	5.94351	0.0147716	Thickness in left inferiorparietal gyrus	MS
rs7190580	4.08196	0.0433434	3.97649	0.0461397	Thickness in left inferiorparietal gyrus	MS
rs2150879	7.03044	0.00801357	7.28968	0.00693518	Thickness in left inferiortemporal gyrus	MS
rs3809627	16.4673	4.94959e-05	16.0497	6.17e-05	Thickness in left inferiortemporal gyrus	MS
rs41558815	6.71323	0.00957001	6.7831	0.00920247	Thickness in left inferiortemporal gyrus	MS
rs56232455	8.27074	0.0040289	8.10311	0.00441894	Thickness in left inferiortemporal gyrus	MS
rs62420820	6.11926	0.0133717	5.90741	0.0150773	Thickness in left inferiortemporal gyrus	MS
rs9263864	6.44377	0.0111342	6.51627	0.0106892	Thickness in left inferiortemporal gyrus	MS
rs12147246	4.87652	0.0272244	4.79155	0.0285997	Thickness in left insula gyrus	MS
rs1860545	5.32647	0.0210039	5.40325	0.0200993	Thickness in left insula gyrus	MS
rs2760522	5.11346	0.0237409	5.02676	0.0249585	Thickness in left insula gyrus	MS
rs2857700	6.00546	0.0142617	6.20868	0.0127126	Thickness in left insula gyrus	MS
rs35486093	4.66591	0.0307672	4.74607	0.0293653	Thickness in left insula gyrus	MS
rs35540610	4.09987	0.0428865	4.03286	0.0446222	Thickness in left insula gyrus	MS
rs3809627	5.54156	0.01857	5.63326	0.0176229	Thickness in left insula gyrus	MS
rs4896153	4.56605	0.0326116	4.50707	0.0337549	Thickness in left insula gyrus	MS
rs56232455	6.44105	0.0111513	6.49686	0.0108065	Thickness in left insula gyrus	MS
rs59655222	4.53497	0.033209	4.46334	0.0346298	Thickness in left insula gyrus	MS
rs7975763	5.09328	0.0240187	5.00795	0.0252311	Thickness in left insula gyrus	MS
rs9275601	4.02459	0.0448415	3.83689	0.0501366	Thickness in left insula gyrus	MS
rs11809700	6.8498	0.00886511	6.80094	0.00911099	Thickness in left isthmuscingulate gyrus	MS
rs1738074	7.39114	0.00655458	7.4493	0.00634613	Thickness in left isthmuscingulate gyrus	MS
rs3809627	4.00764	0.0452945	3.95826	0.0466419	Thickness in left isthmuscingulate gyrus	MS
rs56232455	7.5742	0.00592096	7.53573	0.00604872	Thickness in left isthmuscingulate gyrus	MS
rs7200146	4.23649	0.0395639	4.26273	0.0389574	Thickness in left isthmuscingulate gyrus	MS
rs72928038	4.54452	0.0330243	4.58588	0.0322363	Thickness in left isthmuscingulate gyrus	MS
rs802730	4.21906	0.0399723	4.17235	0.0410888	Thickness in left isthmuscingulate gyrus	MS
rs8102445	6.72077	0.00952965	6.78258	0.00920516	Thickness in left isthmuscingulate gyrus	MS
rs10936602	4.01013	0.0452277	3.17346	0.0748438	Thickness in left lateraloccipital gyrus	MS
rs11809700	9.33147	0.00225252	8.34582	0.00386575	Thickness in left lateraloccipital gyrus	MS
rs1250551	4.85651	0.027542	4.05099	0.0441454	Thickness in left lateraloccipital gyrus	MS
rs1860545	6.29441	0.012112	5.38891	0.0202651	Thickness in left lateraloccipital gyrus	MS
rs2150879	8.34564	0.00386613	9.57341	0.00197416	Thickness in left lateraloccipital gyrus	MS
rs354033	3.92377	0.0476081	3.10047	0.0782697	Thickness in left lateraloccipital gyrus	MS
rs3809627	5.58333	0.0181322	4.5947	0.032071	Thickness in left lateraloccipital gyrus	MS
rs56232455	6.13924	0.0132214	5.53964	0.0185904	Thickness in left lateraloccipital gyrus	MS
rs7200146	6.7056	0.00961105	7.30275	0.00688491	Thickness in left lateraloccipital gyrus	MS
rs9591325	4.02519	0.0448256	3.26516	0.070766	Thickness in left lateraloccipital gyrus	MS
rs9610458	3.9476	0.0469384	3.23152	0.0722335	Thickness in left lateraloccipital gyrus	MS
rs1860545	6.74835	0.00938343	6.61754	0.0100979	Thickness in left lateralorbitofrontal gyrus	MS
rs56232455	12.1621	0.000487717	12.0455	0.000519168	Thickness in left lateralorbitofrontal gyrus	MS
rs7592560	7.12383	0.00760659	7.27195	0.00700399	Thickness in left lateralorbitofrontal gyrus	MS
rs7855251	4.30512	0.0379978	4.42891	0.0353352	Thickness in left lateralorbitofrontal gyrus	MS
rs11079784	3.93008	0.0474296	3.33505	0.0678182	Thickness in left lingual gyrus	MS
rs1250551	5.75098	0.0164795	6.49491	0.0108184	Thickness in left lingual gyrus	MS
rs140522	3.83736	0.0501224	4.49832	0.0339281	Thickness in left lingual gyrus	MS
rs35703946	4.67554	0.030595	4.07734	0.0434621	Thickness in left lingual gyrus	MS
rs3809627	16.6361	4.52808e-05	18.0746	2.12418e-05	Thickness in left lingual gyrus	MS
rs56232455	3.84038	0.0500322	4.23288	0.0396482	Thickness in left lingual gyrus	MS
rs7200146	6.85492	0.00883976	6.39762	0.0114274	Thickness in left lingual gyrus	MS
rs9263864	5.14201	0.0233535	5.35966	0.0206078	Thickness in left lingual gyrus	MS
rs2546890	3.8951	0.0484273	3.9854	0.0458962	Thickness in left medialorbitofrontal gyrus	MS
rs56232455	11.2314	0.000804247	11.335	0.000760598	Thickness in left medialorbitofrontal gyrus	MS
rs62420820	4.34113	0.0372022	4.24688	0.0393225	Thickness in left medialorbitofrontal gyrus	MS
rs7200146	3.98602	0.0458793	3.93022	0.0474259	Thickness in left medialorbitofrontal gyrus	MS
rs7855251	5.33093	0.0209503	5.20574	0.0225124	Thickness in left medialorbitofrontal gyrus	MS
rs140522	4.89629	0.0269145	5.51438	0.0188608	Thickness in left middletemporal gyrus	MS
rs2150879	9.14504	0.00249393	8.346	0.00386538	Thickness in left middletemporal gyrus	MS
rs28749166	4.00927	0.0452508	3.42394	0.0642576	Thickness in left middletemporal gyrus	MS
rs7200146	12.3317	0.000445333	11.8154	0.000587423	Thickness in left middletemporal gyrus	MS
rs9591325	3.47243	0.0623995	3.97881	0.046076	Thickness in left middletemporal gyrus	MS
rs9992763	4.52252	0.0334515	3.90653	0.0480989	Thickness in left middletemporal gyrus	MS
rs12612620	4.51718	0.0335562	4.55775	0.0327701	Thickness in left paracentral gyrus	MS
rs1738074	3.91889	0.0477463	4.00447	0.0453798	Thickness in left paracentral gyrus	MS
rs1860545	5.58414	0.0181239	5.48397	0.0191916	Thickness in left paracentral gyrus	MS
rs56232455	11.7318	0.000614422	11.6354	0.00064707	Thickness in left paracentral gyrus	MS
rs7200146	5.67327	0.0172253	5.73449	0.0166349	Thickness in left paracentral gyrus	MS
rs7222450	4.31089	0.0378691	4.41204	0.0356861	Thickness in left paracentral gyrus	MS
rs7855251	5.82251	0.0158223	5.94339	0.0147726	Thickness in left paracentral gyrus	MS
rs12612620	3.65268	0.0559789	3.96205	0.046537	Thickness in left parahippocampal gyrus	MS
rs1738074	3.41126	0.0647531	4.10445	0.0427704	Thickness in left parahippocampal gyrus	MS
rs2317231	5.49902	0.0190271	6.47271	0.0109543	Thickness in left parahippocampal gyrus	MS
rs28834106	4.51028	0.0336918	3.79308	0.0514649	Thickness in left parahippocampal gyrus	MS
rs3809627	7.38773	0.00656703	6.30319	0.0120521	Thickness in left parahippocampal gyrus	MS
rs483180	4.22093	0.0399283	3.44505	0.0634415	Thickness in left parahippocampal gyrus	MS
rs4896153	3.56173	0.0591262	4.14251	0.0418192	Thickness in left parahippocampal gyrus	MS
rs72928038	3.34843	0.0672692	3.96877	0.0463516	Thickness in left parahippocampal gyrus	MS
rs802730	4.65537	0.0309566	3.86693	0.0492464	Thickness in left parahippocampal gyrus	MS
rs9591325	5.48015	0.0192336	4.63341	0.0313552	Thickness in left parahippocampal gyrus	MS
rs2150879	5.38057	0.0203622	5.33421	0.0209108	Thickness in left parsopercularis gyrus	MS
rs3809627	10.1872	0.00141416	10.2557	0.00136264	Thickness in left parsopercularis gyrus	MS
rs56232455	8.69374	0.00319305	8.72949	0.00313104	Thickness in left parsopercularis gyrus	MS
rs7200146	6.21869	0.0126408	6.19126	0.0128383	Thickness in left parsopercularis gyrus	MS
rs7855251	10.495	0.001197	10.4257	0.00124273	Thickness in left parsopercularis gyrus	MS
rs11749040	4.37489	0.0364722	4.52135	0.0334744	Thickness in left parsorbitalis gyrus	MS
rs12147246	5.51415	0.0188632	5.29172	0.021427	Thickness in left parsorbitalis gyrus	MS
rs17124032	5.99609	0.0143376	5.80092	0.0160178	Thickness in left parsorbitalis gyrus	MS
rs1738074	4.21944	0.0399633	4.05091	0.0441476	Thickness in left parsorbitalis gyrus	MS
rs34695601	6.02749	0.0140847	6.26487	0.0123155	Thickness in left parsorbitalis gyrus	MS
rs56232455	6.15157	0.0131296	6.28708	0.0121621	Thickness in left parsorbitalis gyrus	MS
rs35486093	4.38137	0.0363338	4.44002	0.0351059	Thickness in left parstriangularis gyrus	MS
rs415759	4.28287	0.0384983	4.34572	0.037102	Thickness in left parstriangularis gyrus	MS
rs56232455	5.47437	0.0192973	5.43564	0.0197299	Thickness in left parstriangularis gyrus	MS
rs6032662	4.72841	0.0296682	4.67426	0.0306178	Thickness in left parstriangularis gyrus	MS
rs11809700	14.8166	0.000118485	14.4044	0.000147455	Thickness in left pericalcarine gyrus	MS
rs1250551	3.8572	0.0495328	3.61703	0.0571908	Thickness in left pericalcarine gyrus	MS
rs3809627	5.64446	0.0175106	5.31055	0.0211966	Thickness in left pericalcarine gyrus	MS
rs4808760	5.09368	0.0240131	4.83681	0.0278583	Thickness in left pericalcarine gyrus	MS
rs58546351	6.80007	0.00911543	6.45232	0.0110807	Thickness in left pericalcarine gyrus	MS
rs7190580	3.96163	0.0465486	4.26254	0.0389616	Thickness in left pericalcarine gyrus	MS
rs7200146	8.46741	0.00361565	8.68231	0.00321313	Thickness in left pericalcarine gyrus	MS
rs7855251	10.7988	0.00101567	11.2728	0.000786491	Thickness in left pericalcarine gyrus	MS
rs9591325	4.0668	0.0437341	3.80959	0.0509598	Thickness in left pericalcarine gyrus	MS
rs11809700	4.78948	0.028634	4.62574	0.0314956	Thickness in left postcentral gyrus	MS
rs1860545	7.80546	0.00520885	7.56896	0.0059382	Thickness in left postcentral gyrus	MS
rs56232455	3.96144	0.046554	3.84983	0.0497511	Thickness in left postcentral gyrus	MS
rs7200146	7.45337	0.00633177	7.59422	0.00585558	Thickness in left postcentral gyrus	MS
rs72928038	5.29296	0.0214118	5.4742	0.0192992	Thickness in left postcentral gyrus	MS
rs7855251	5.92764	0.0149052	6.17324	0.0129697	Thickness in left postcentral gyrus	MS
rs9591325	7.45765	0.00631673	7.21204	0.00724162	Thickness in left postcentral gyrus	MS
rs10936602	4.04684	0.0442542	4.55161	0.0328879	Thickness in left posteriorcingulate gyrus	MS
rs11079784	6.83285	0.00894963	7.41618	0.00646398	Thickness in left posteriorcingulate gyrus	MS
rs28749166	7.77928	0.00528487	8.5043	0.00354307	Thickness in left posteriorcingulate gyrus	MS
rs3809627	7.30865	0.00686234	6.66998	0.00980505	Thickness in left posteriorcingulate gyrus	MS
rs56232455	8.51443	0.00352342	8.12025	0.00437736	Thickness in left posteriorcingulate gyrus	MS
rs11809700	6.75938	0.00932564	6.54209	0.0105352	Thickness in left precentral gyrus	MS
rs1860545	5.30747	0.0212342	5.0903	0.02406	Thickness in left precentral gyrus	MS
rs4808760	5.92955	0.0148891	5.71228	0.0168467	Thickness in left precentral gyrus	MS
rs56232455	10.2704	0.00135185	10.0693	0.0015076	Thickness in left precentral gyrus	MS
rs7855251	7.35676	0.00668111	7.66226	0.00563878	Thickness in left precentral gyrus	MS
rs11809700	7.76369	0.00533068	7.66739	0.00562277	Thickness in left precuneus gyrus	MS
rs12612620	4.90319	0.0268071	4.94209	0.0262104	Thickness in left precuneus gyrus	MS
rs1860545	7.76776	0.00531868	7.65892	0.00564924	Thickness in left precuneus gyrus	MS
rs2150879	6.04376	0.0139555	6.1497	0.0131435	Thickness in left precuneus gyrus	MS
rs3809627	6.20378	0.0127477	6.09007	0.0135944	Thickness in left precuneus gyrus	MS
rs4808760	4.60349	0.031907	4.52432	0.0334164	Thickness in left precuneus gyrus	MS
rs55970742	4.64681	0.0311113	4.7471	0.0293476	Thickness in left precuneus gyrus	MS
rs56232455	16.5206	4.81249e-05	16.4153	5.08723e-05	Thickness in left precuneus gyrus	MS
rs6990534	6.06935	0.0137547	5.95983	0.0146354	Thickness in left precuneus gyrus	MS
rs7200146	6.00055	0.0143015	6.05848	0.0138397	Thickness in left precuneus gyrus	MS
rs9843355	5.90409	0.0151058	6.00714	0.0142481	Thickness in left precuneus gyrus	MS
rs9992763	5.11069	0.0237788	5.21901	0.0223412	Thickness in left precuneus gyrus	MS
rs11809700	4.6643	0.0307959	5.11569	0.0237105	Thickness in left rostralanteriorcingulate gyrus	MS
rs1860545	3.51106	0.0609603	3.95685	0.0466808	Thickness in left rostralanteriorcingulate gyrus	MS
rs2760522	5.98959	0.0143906	5.35154	0.020704	Thickness in left rostralanteriorcingulate gyrus	MS
rs56232455	5.21555	0.0223857	5.57032	0.0182674	Thickness in left rostralanteriorcingulate gyrus	MS
rs7200146	5.64569	0.0174984	5.32041	0.0210771	Thickness in left rostralanteriorcingulate gyrus	MS
rs1014486	5.52525	0.0187439	5.12762	0.023548	Thickness in left rostralmiddlefrontal gyrus	MS
rs56232455	15.164	9.85648e-05	14.7598	0.000122111	Thickness in left rostralmiddlefrontal gyrus	MS
rs6032662	5.51846	0.0188168	5.15485	0.0231816	Thickness in left rostralmiddlefrontal gyrus	MS
rs7592560	4.98309	0.0255962	5.37506	0.0204267	Thickness in left rostralmiddlefrontal gyrus	MS
rs9610458	4.85237	0.0276082	4.50765	0.0337435	Thickness in left rostralmiddlefrontal gyrus	MS
rs11809700	10.8032	0.00101325	10.6017	0.00112985	Thickness in left superiorfrontal gyrus	MS
rs12434551	4.03746	0.0445008	4.1917	0.0406224	Thickness in left superiorfrontal gyrus	MS
rs2150879	10.1271	0.00146107	10.3711	0.00128002	Thickness in left superiorfrontal gyrus	MS
rs4808760	6.61761	0.0100975	6.44932	0.0110995	Thickness in left superiorfrontal gyrus	MS
rs56232455	26.6282	2.46617e-07	26.391	2.78836e-07	Thickness in left superiorfrontal gyrus	MS
rs9843355	3.95872	0.0466292	4.10942	0.0426449	Thickness in left superiorfrontal gyrus	MS
rs11809700	9.76243	0.00178114	8.99114	0.00271292	Thickness in left superiorparietal gyrus	MS
rs2150879	8.87635	0.00288888	9.82949	0.00171736	Thickness in left superiorparietal gyrus	MS
rs2546890	3.49775	0.0614523	4.03716	0.0445086	Thickness in left superiorparietal gyrus	MS
rs4808760	7.03125	0.00800993	6.33534	0.0118356	Thickness in left superiorparietal gyrus	MS
rs55970742	5.72492	0.0167258	6.55781	0.0104425	Thickness in left superiorparietal gyrus	MS
rs56232455	9.55464	0.00199444	8.98079	0.00272832	Thickness in left superiorparietal gyrus	MS
rs7190580	4.28824	0.0383768	3.60039	0.0577658	Thickness in left superiorparietal gyrus	MS
rs7200146	3.6474	0.0561568	3.98219	0.0459838	Thickness in left superiorparietal gyrus	MS
rs9591325	4.36836	0.0366122	3.75844	0.0525415	Thickness in left superiorparietal gyrus	MS
rs9992763	8.36322	0.0038289	9.3948	0.00217602	Thickness in left superiorparietal gyrus	MS
rs1860545	6.88781	0.00867854	7.2117	0.00724298	Thickness in left superiortemporal gyrus	MS
rs2857700	4.64683	0.031111	5.32211	0.0210565	Thickness in left superiortemporal gyrus	MS
rs3809627	5.50811	0.0189285	5.84827	0.0155924	Thickness in left superiortemporal gyrus	MS
rs56232455	7.64638	0.00568865	7.87132	0.00502249	Thickness in left superiortemporal gyrus	MS
rs7200146	4.16964	0.0411546	4.02102	0.0449365	Thickness in left superiortemporal gyrus	MS
rs9263864	5.69184	0.017044	5.59857	0.0179752	Thickness in left superiortemporal gyrus	MS
rs9275601	4.55064	0.0329064	3.83769	0.0501125	Thickness in left superiortemporal gyrus	MS
rs9591325	3.92558	0.0475567	4.18677	0.0407406	Thickness in left superiortemporal gyrus	MS
rs11079784	5.12444	0.0235912	5.09808	0.0239523	Thickness in left supramarginal gyrus	MS
rs2150879	4.33966	0.0372343	4.31458	0.037787	Thickness in left supramarginal gyrus	MS
rs56232455	6.95786	0.00834519	6.9771	0.00825593	Thickness in left supramarginal gyrus	MS
rs7200146	10.5723	0.00114796	10.5507	0.00116141	Thickness in left supramarginal gyrus	MS
rs9263864	6.26113	0.0123415	6.25227	0.0124034	Thickness in left supramarginal gyrus	MS
rs9591325	8.15979	0.00428293	8.19327	0.00420461	Thickness in left supramarginal gyrus	MS
rs1077667	3.77282	0.0520918	3.92497	0.0475739	Thickness in left transversetemporal gyrus	MS
rs11079784	4.28956	0.0383472	4.47692	0.0343556	Thickness in left transversetemporal gyrus	MS
rs1860545	9.31938	0.00226743	9.0631	0.00260819	Thickness in left transversetemporal gyrus	MS
rs2546890	7.15285	0.00748449	7.37531	0.00661254	Thickness in left transversetemporal gyrus	MS
rs2760522	4.15831	0.0414307	4.36096	0.0367716	Thickness in left transversetemporal gyrus	MS
rs3809627	7.74041	0.00539987	7.46761	0.00628189	Thickness in left transversetemporal gyrus	MS
rs802730	4.05566	0.0440235	3.87411	0.0490364	Thickness in left transversetemporal gyrus	MS
rs10936602	7.04981	0.00792737	6.50337	0.010767	Volume in left caudalanteriorcingulate gyrus	MS
rs4808760	5.2381	0.0220974	4.85996	0.0274871	Volume in left caudalanteriorcingulate gyrus	MS
rs55970742	11.2641	0.000790219	11.9805	0.0005376	Volume in left caudalanteriorcingulate gyrus	MS
rs12147246	9.85521	0.00169351	9.38934	0.00218251	Volume in left caudalmiddlefrontal gyrus	MS
rs12612620	6.32439	0.0119089	6.47012	0.0109703	Volume in left caudalmiddlefrontal gyrus	MS
rs34695601	4.0096	0.045242	3.71429	0.0539485	Volume in left caudalmiddlefrontal gyrus	MS
rs4808760	5.84622	0.0156105	6.14446	0.0131824	Volume in left caudalmiddlefrontal gyrus	MS
rs55970742	10.0126	0.00155473	9.53707	0.00201363	Volume in left caudalmiddlefrontal gyrus	MS
rs62420820	4.37104	0.0365547	4.63791	0.031273	Volume in left caudalmiddlefrontal gyrus	MS
rs6670198	4.83555	0.0278788	5.06153	0.0244627	Volume in left caudalmiddlefrontal gyrus	MS
rs7200146	4.39956	0.0359482	4.2384	0.0395195	Volume in left caudalmiddlefrontal gyrus	MS
rs10063294	4.04566	0.044285	3.72986	0.053448	Volume in left cuneus gyrus	MS
rs11809700	4.44926	0.0349164	4.18955	0.040674	Volume in left cuneus gyrus	MS
rs12147246	4.19811	0.0404692	4.54237	0.0330658	Volume in left cuneus gyrus	MS
rs354033	5.01192	0.0251733	4.64759	0.0310972	Volume in left cuneus gyrus	MS
rs59655222	3.64973	0.0560784	3.92986	0.0474359	Volume in left cuneus gyrus	MS
rs701006	6.11917	0.0133724	6.48244	0.0108945	Volume in left cuneus gyrus	MS
rs7200146	5.72935	0.0166836	5.93471	0.0148455	Volume in left cuneus gyrus	MS
rs9275601	5.25297	0.0219094	4.36886	0.0366015	Volume in left cuneus gyrus	MS
rs12434551	4.01693	0.0450458	4.97864	0.0256621	Volume in left entorhinal gyrus	MS
rs2150879	3.0934	0.0786105	3.94602	0.0469824	Volume in left entorhinal gyrus	MS
rs2857700	3.96193	0.0465402	2.17449	0.140316	Volume in left entorhinal gyrus	MS
rs3809627	3.56687	0.0589435	4.5453	0.0330092	Volume in left entorhinal gyrus	MS
rs56232455	5.16594	0.023034	5.8107	0.0159289	Volume in left entorhinal gyrus	MS
rs7200146	5.60028	0.0179576	5.02344	0.0250065	Volume in left entorhinal gyrus	MS
rs7975763	3.98159	0.0460001	3.0878	0.0788816	Volume in left entorhinal gyrus	MS
rs2248137	5.29864	0.0213421	5.15768	0.0231438	Volume in left fusiform gyrus	MS
rs28382587	8.0365	0.0045844	8.10944	0.00440354	Volume in left fusiform gyrus	MS
rs354033	8.96033	0.00275906	9.16818	0.00246259	Volume in left fusiform gyrus	MS
rs35657082	5.63855	0.0175697	5.74685	0.0165182	Volume in left fusiform gyrus	MS
rs3809627	6.66034	0.00985822	6.83918	0.00891799	Volume in left fusiform gyrus	MS
rs4896153	4.61734	0.0316502	4.51236	0.0336507	Volume in left fusiform gyrus	MS
rs56232455	17.4399	2.96533e-05	17.6029	2.72178e-05	Volume in left fusiform gyrus	MS
rs7200146	11.6931	0.000627325	11.5724	0.000669397	Volume in left fusiform gyrus	MS
rs9992763	6.47654	0.0109307	6.29577	0.0121026	Volume in left fusiform gyrus	MS
rs1738074	3.46403	0.0627173	4.22535	0.0398244	Volume in left inferiorparietal gyrus	MS
rs354033	4.54409	0.0330326	3.63192	0.0566814	Volume in left inferiorparietal gyrus	MS
rs3809627	10.4743	0.00121046	9.06706	0.00260255	Volume in left inferiorparietal gyrus	MS
rs483180	4.62312	0.0315438	5.59609	0.0180006	Volume in left inferiorparietal gyrus	MS
rs6032662	4.43589	0.0351909	3.66434	0.0555885	Volume in left inferiorparietal gyrus	MS
rs721847	5.05679	0.0245296	5.55321	0.0184468	Volume in left inferiorparietal gyrus	MS
rs7975763	3.52671	0.0603874	4.40338	0.0358677	Volume in left inferiorparietal gyrus	MS
rs3809627	28.2961	1.04108e-07	28.4741	9.49615e-08	Volume in left inferiortemporal gyrus	MS
rs4808760	4.56342	0.0326617	4.62129	0.0315774	Volume in left inferiortemporal gyrus	MS
rs483180	8.59808	0.00336518	8.5046	0.0035425	Volume in left inferiortemporal gyrus	MS
rs59655222	4.46351	0.0346264	4.52519	0.0333994	Volume in left inferiortemporal gyrus	MS
rs9591325	5.17929	0.0228576	5.11042	0.0237825	Volume in left inferiortemporal gyrus	MS
rs12478539	5.55301	0.0184489	5.23657	0.0221168	Volume in left insula gyrus	MS
rs140522	4.83538	0.0278816	5.15829	0.0231357	Volume in left insula gyrus	MS
rs28382587	3.91976	0.0477217	4.03429	0.0445844	Volume in left insula gyrus	MS
rs4808760	3.88045	0.0488514	4.12947	0.0421427	Volume in left insula gyrus	MS
rs6670198	5.6027	0.0179328	5.85105	0.0155677	Volume in left insula gyrus	MS
rs9261407	4.8093	0.0283066	5.05444	0.0245629	Volume in left insula gyrus	MS
rs1014486	5.47642	0.0192747	5.77848	0.0162235	Volume in left isthmuscingulate gyrus	MS
rs11256593	3.91904	0.0477422	3.83118	0.0503076	Volume in left isthmuscingulate gyrus	MS
rs1738074	4.37106	0.0365543	4.12818	0.0421747	Volume in left isthmuscingulate gyrus	MS
rs28834106	4.18201	0.0408551	4.42254	0.0354673	Volume in left isthmuscingulate gyrus	MS
rs4808760	7.68991	0.00555305	7.99889	0.00468059	Volume in left isthmuscingulate gyrus	MS
rs701006	5.62179	0.0177385	5.3419	0.0208188	Volume in left isthmuscingulate gyrus	MS
rs721847	5.10603	0.0238428	4.95945	0.0259485	Volume in left isthmuscingulate gyrus	MS
rs9843355	6.41315	0.0113278	6.09872	0.013528	Volume in left isthmuscingulate gyrus	MS
rs140522	4.28136	0.0385326	3.5286	0.0603186	Volume in left lateraloccipital gyrus	MS
rs2150879	3.60899	0.0574679	4.36768	0.0366269	Volume in left lateraloccipital gyrus	MS
rs354033	4.52563	0.0333908	3.69973	0.0544212	Volume in left lateraloccipital gyrus	MS
rs415759	4.03138	0.0446615	4.91806	0.0265773	Volume in left lateraloccipital gyrus	MS
rs7200146	5.09524	0.0239916	5.57826	0.0181848	Volume in left lateraloccipital gyrus	MS
rs10936602	4.88987	0.0270147	3.15897	0.0755108	Volume in left lateralorbitofrontal gyrus	MS
rs11809700	4.35388	0.0369246	3.10141	0.0782246	Volume in left lateralorbitofrontal gyrus	MS
rs12365699	4.53705	0.0331688	3.02025	0.082231	Volume in left lateralorbitofrontal gyrus	MS
rs2857700	8.68892	0.00320151	4.14112	0.0418535	Volume in left lateralorbitofrontal gyrus	MS
rs354033	16.1108	5.97433e-05	12.831	0.000340931	Volume in left lateralorbitofrontal gyrus	MS
rs3809627	8.53599	0.00348191	6.20549	0.0127354	Volume in left lateralorbitofrontal gyrus	MS
rs4808760	13.2221	0.000276674	10.8133	0.00100771	Volume in left lateralorbitofrontal gyrus	MS
rs4939490	4.98929	0.0255046	3.70997	0.0540885	Volume in left lateralorbitofrontal gyrus	MS
rs7855251	3.08123	0.0792005	4.77868	0.0288142	Volume in left lateralorbitofrontal gyrus	MS
rs9271348	7.56607	0.00594772	0.552476	0.457308	Volume in left lateralorbitofrontal gyrus	MS
rs11079784	6.0508	0.0139	5.73008	0.0166767	Volume in left lingual gyrus	MS
rs1250551	5.94875	0.0147277	6.26308	0.012328	Volume in left lingual gyrus	MS
rs28834106	4.13464	0.0420141	4.39077	0.036134	Volume in left lingual gyrus	MS
rs3809627	13.9924	0.000183553	14.5442	0.000136913	Volume in left lingual gyrus	MS
rs701006	4.49183	0.0340573	4.22483	0.0398366	Volume in left lingual gyrus	MS
rs8102445	4.09783	0.0429382	4.38713	0.0362111	Volume in left lingual gyrus	MS
rs9263864	12.7523	0.00035557	12.8961	0.000329276	Volume in left lingual gyrus	MS
rs9843355	6.89321	0.00865238	6.54458	0.0105204	Volume in left lingual gyrus	MS
rs28382587	5.34266	0.0208097	5.34255	0.020811	Volume in left medialorbitofrontal gyrus	MS
rs35657082	5.63083	0.0176473	5.63062	0.0176494	Volume in left medialorbitofrontal gyrus	MS
rs4808760	4.71562	0.0298898	4.71539	0.0298938	Volume in left medialorbitofrontal gyrus	MS
rs56232455	5.25244	0.021916	5.25227	0.0219182	Volume in left medialorbitofrontal gyrus	MS
rs6496663	3.96421	0.0464773	3.96395	0.0464846	Volume in left medialorbitofrontal gyrus	MS
rs7200146	4.07638	0.0434868	4.07651	0.0434833	Volume in left medialorbitofrontal gyrus	MS
rs7975763	13.5205	0.000235973	13.521	0.000235914	Volume in left medialorbitofrontal gyrus	MS
rs9263864	8.31495	0.00393202	8.31505	0.00393179	Volume in left medialorbitofrontal gyrus	MS
rs10801908	4.85601	0.0275499	4.22293	0.0398812	Volume in left middletemporal gyrus	MS
rs12925972	4.45991	0.0346993	3.55818	0.0592528	Volume in left middletemporal gyrus	MS
rs2150879	12.3431	0.000442613	13.8592	0.000197032	Volume in left middletemporal gyrus	MS
rs28749166	10.4355	0.00123617	12.0131	0.000528281	Volume in left middletemporal gyrus	MS
rs3809627	23.7538	1.09477e-06	21.621	3.32189e-06	Volume in left middletemporal gyrus	MS
rs4808760	5.13045	0.0235097	4.34333	0.0371541	Volume in left middletemporal gyrus	MS
rs4896153	5.09477	0.0239981	4.39856	0.0359692	Volume in left middletemporal gyrus	MS
rs7190580	3.88148	0.0488215	3.01773	0.0823587	Volume in left middletemporal gyrus	MS
rs9992763	7.34661	0.00671894	8.66257	0.00324812	Volume in left middletemporal gyrus	MS
rs10936602	4.89363	0.026956	4.13843	0.0419201	Volume in left paracentral gyrus	MS
rs12234159	5.80336	0.0159956	5.427	0.0198277	Volume in left paracentral gyrus	MS
rs12365699	5.88799	0.0152445	5.13389	0.023463	Volume in left paracentral gyrus	MS
rs2857700	4.04192	0.0443833	2.67792	0.101748	Volume in left paracentral gyrus	MS
rs56232455	16.5029	4.85764e-05	15.7021	7.41404e-05	Volume in left paracentral gyrus	MS
rs6670198	11.5537	0.000676133	10.7597	0.00103735	Volume in left paracentral gyrus	MS
rs7855251	8.6001	0.00336144	9.66639	0.00187669	Volume in left paracentral gyrus	MS
rs9591325	6.67925	0.00975418	7.53353	0.00605613	Volume in left paracentral gyrus	MS
rs12434551	6.20959	0.012706	5.65193	0.0174362	Volume in left parahippocampal gyrus	MS
rs2317231	5.94465	0.014762	6.53321	0.0105879	Volume in left parahippocampal gyrus	MS
rs3809627	9.22212	0.00239109	8.4917	0.00356771	Volume in left parahippocampal gyrus	MS
rs4896153	4.07752	0.0434575	4.43904	0.035126	Volume in left parahippocampal gyrus	MS
rs4939490	6.55542	0.0104565	6.11418	0.0134102	Volume in left parahippocampal gyrus	MS
rs1014486	6.76622	0.00928992	6.36728	0.0116243	Volume in left parsopercularis gyrus	MS
rs11256593	5.96714	0.0145749	6.10117	0.0135092	Volume in left parsopercularis gyrus	MS
rs12925972	6.41806	0.0112966	5.99924	0.0143121	Volume in left parsopercularis gyrus	MS
rs4325907	6.02165	0.0141314	6.43814	0.0111695	Volume in left parsopercularis gyrus	MS
rs438613	4.19255	0.0406019	4.42967	0.0353194	Volume in left parsopercularis gyrus	MS
rs9261407	3.9833	0.0459535	3.748	0.0528706	Volume in left parsopercularis gyrus	MS
rs1014486	5.20214	0.0225591	4.48825	0.0341286	Volume in left parsorbitalis gyrus	MS
rs11809700	6.05654	0.0138549	5.4264	0.0198345	Volume in left parsorbitalis gyrus	MS
rs12434551	6.61122	0.0101338	5.80266	0.0160019	Volume in left parsorbitalis gyrus	MS
rs1250551	4.0148	0.0451026	3.43053	0.0640015	Volume in left parsorbitalis gyrus	MS
rs140522	4.0598	0.0439157	3.42865	0.0640746	Volume in left parsorbitalis gyrus	MS
rs354033	6.2074	0.0127217	5.36824	0.0205067	Volume in left parsorbitalis gyrus	MS
rs6496663	5.26174	0.0217993	6.10921	0.013448	Volume in left parsorbitalis gyrus	MS
rs701006	6.45649	0.0110548	7.25391	0.00707466	Volume in left parsorbitalis gyrus	MS
rs1014486	9.38521	0.00218744	9.07785	0.00258723	Volume in left parstriangularis gyrus	MS
rs1026916	8.07561	0.00448649	8.31893	0.0039234	Volume in left parstriangularis gyrus	MS
rs10936602	6.14414	0.0131848	5.87612	0.0153476	Volume in left parstriangularis gyrus	MS
rs35486093	4.60277	0.0319203	4.82714	0.028015	Volume in left parstriangularis gyrus	MS
rs41558815	5.79278	0.0160921	5.86078	0.0154819	Volume in left parstriangularis gyrus	MS
rs10063294	4.87075	0.0273157	4.7853	0.0287036	Volume in left pericalcarine gyrus	MS
rs11809700	6.13024	0.0132889	6.05536	0.0138641	Volume in left pericalcarine gyrus	MS
rs2150879	3.96395	0.0464845	3.88956	0.0485871	Volume in left pericalcarine gyrus	MS
rs2857700	8.97924	0.00273064	9.236	0.00237302	Volume in left pericalcarine gyrus	MS
rs7200146	6.54858	0.0104968	6.60151	0.0101892	Volume in left pericalcarine gyrus	MS
rs9263864	4.75728	0.0291747	4.73324	0.0295852	Volume in left pericalcarine gyrus	MS
rs9275601	4.84339	0.0277523	4.63024	0.0314132	Volume in left pericalcarine gyrus	MS
rs10063294	3.77436	0.052044	3.99841	0.0455431	Volume in left postcentral gyrus	MS
rs10936602	5.63186	0.0176369	5.35479	0.0206655	Volume in left postcentral gyrus	MS
rs12365699	8.16812	0.00426331	7.86566	0.00503823	Volume in left postcentral gyrus	MS
rs3809627	3.95279	0.0467937	3.72301	0.0536676	Volume in left postcentral gyrus	MS
rs4808760	5.05005	0.0246253	4.8393	0.0278181	Volume in left postcentral gyrus	MS
rs56232455	5.06719	0.0243829	4.91891	0.0265643	Volume in left postcentral gyrus	MS
rs7200146	5.90437	0.0151034	6.05189	0.0138914	Volume in left postcentral gyrus	MS
rs72928038	3.80341	0.0511483	3.98452	0.0459201	Volume in left postcentral gyrus	MS
rs7855251	7.06996	0.00783869	7.38537	0.00657567	Volume in left postcentral gyrus	MS
rs9591325	4.47055	0.034484	4.24807	0.039295	Volume in left postcentral gyrus	MS
rs2150879	3.75092	0.0527784	3.85664	0.0495496	Volume in left posteriorcingulate gyrus	MS
rs4896153	6.59913	0.0102028	6.7058	0.00960997	Volume in left posteriorcingulate gyrus	MS
rs631204	6.55381	0.010466	6.68446	0.00972569	Volume in left posteriorcingulate gyrus	MS
rs721847	4.65449	0.0309724	4.7145	0.0299093	Volume in left posteriorcingulate gyrus	MS
rs1014486	4.21381	0.0400962	4.54883	0.0329413	Volume in left precentral gyrus	MS
rs10801908	4.83667	0.0278606	4.58937	0.0321708	Volume in left precentral gyrus	MS
rs10936602	4.86542	0.0274001	4.49129	0.034068	Volume in left precentral gyrus	MS
rs3809627	4.65934	0.0308851	4.29617	0.0381984	Volume in left precentral gyrus	MS
rs4808760	11.6217	0.000651866	11.1537	0.000838625	Volume in left precentral gyrus	MS
rs56232455	4.09132	0.0431041	3.89724	0.0483655	Volume in left precentral gyrus	MS
rs6670198	5.09341	0.0240169	4.83569	0.0278764	Volume in left precentral gyrus	MS
rs7190580	5.27985	0.0215736	4.87755	0.0272082	Volume in left precentral gyrus	MS
rs7200146	6.02261	0.0141237	6.24125	0.0124808	Volume in left precentral gyrus	MS
rs11809700	4.64281	0.0311839	4.00638	0.0453285	Volume in left precuneus gyrus	MS
rs12365699	6.91033	0.00856993	5.97449	0.0145143	Volume in left precuneus gyrus	MS
rs1860545	5.00001	0.0253472	4.25591	0.0391141	Volume in left precuneus gyrus	MS
rs2150879	3.55745	0.0592789	4.3081	0.0379313	Volume in left precuneus gyrus	MS
rs28749166	3.53909	0.0599384	4.38584	0.0362386	Volume in left precuneus gyrus	MS
rs4808760	5.07803	0.024231	4.36723	0.0366365	Volume in left precuneus gyrus	MS
rs56232455	4.68062	0.0305048	4.19792	0.0404736	Volume in left precuneus gyrus	MS
rs631204	3.4054	0.0649835	4.09211	0.0430837	Volume in left precuneus gyrus	MS
rs9843355	3.26527	0.0707614	3.97407	0.0462059	Volume in left precuneus gyrus	MS
rs1026916	4.28644	0.0384176	3.64362	0.0562845	Volume in left rostralanteriorcingulate gyrus	MS
rs12434551	5.30952	0.0212092	4.45992	0.0346991	Volume in left rostralanteriorcingulate gyrus	MS
rs13327021	4.93029	0.0263899	4.15219	0.0415808	Volume in left rostralanteriorcingulate gyrus	MS
rs631204	4.3169	0.0377356	3.5986	0.0578282	Volume in left rostralanteriorcingulate gyrus	MS
rs7200146	6.26851	0.0122902	6.81085	0.00906055	Volume in left rostralanteriorcingulate gyrus	MS
rs9261407	3.65178	0.0560094	4.23856	0.0395157	Volume in left rostralanteriorcingulate gyrus	MS
rs9263864	5.37988	0.0203702	5.6461	0.0174942	Volume in left rostralanteriorcingulate gyrus	MS
rs9591325	4.05249	0.0441062	4.84176	0.0277786	Volume in left rostralanteriorcingulate gyrus	MS
rs9610458	5.63349	0.0176205	4.82094	0.028116	Volume in left rostralanteriorcingulate gyrus	MS
rs9843355	7.00412	0.00813223	6.03532	0.0140224	Volume in left rostralanteriorcingulate gyrus	MS
rs1014486	5.12024	0.0236484	4.77088	0.028945	Volume in left rostralmiddlefrontal gyrus	MS
rs10801908	4.88712	0.0270579	4.64306	0.0311794	Volume in left rostralmiddlefrontal gyrus	MS
rs10936602	5.01508	0.0251274	4.64202	0.0311983	Volume in left rostralmiddlefrontal gyrus	MS
rs13327021	4.66279	0.030823	4.34595	0.0370971	Volume in left rostralmiddlefrontal gyrus	MS
rs9591325	9.04018	0.0026411	9.50621	0.00204778	Volume in left rostralmiddlefrontal gyrus	MS
rs11809700	10.6294	0.00111302	9.29874	0.00229312	Volume in left superiorfrontal gyrus	MS
rs2857700	10.703	0.00106961	7.18252	0.00736174	Volume in left superiorfrontal gyrus	MS
rs28834106	7.44896	0.0063473	6.21175	0.0126905	Volume in left superiorfrontal gyrus	MS
rs4808760	5.32818	0.0209833	4.33828	0.0372645	Volume in left superiorfrontal gyrus	MS
rs56232455	15.8886	6.71822e-05	14.6556	0.000129051	Volume in left superiorfrontal gyrus	MS
rs62420820	4.46911	0.034513	3.53927	0.0599317	Volume in left superiorfrontal gyrus	MS
rs6670198	11.6895	0.000628523	10.4394	0.00123353	Volume in left superiorfrontal gyrus	MS
rs10063294	5.26807	0.02172	4.31663	0.0377417	Volume in left superiorparietal gyrus	MS
rs11749040	5.0488	0.0246429	4.3456	0.0371047	Volume in left superiorparietal gyrus	MS
rs12478539	4.60188	0.031937	3.78907	0.0515884	Volume in left superiorparietal gyrus	MS
rs1860545	4.62135	0.0315764	3.83319	0.0502472	Volume in left superiorparietal gyrus	MS
rs2150879	3.74449	0.0529817	4.60153	0.0319434	Volume in left superiorparietal gyrus	MS
rs438613	5.57532	0.0182153	6.32421	0.01191	Volume in left superiorparietal gyrus	MS
rs56232455	5.80536	0.0159774	5.20938	0.0224654	Volume in left superiorparietal gyrus	MS
rs6990534	7.1626	0.00744392	6.04018	0.0139839	Volume in left superiorparietal gyrus	MS
rs701006	5.90934	0.0150608	4.99222	0.0254616	Volume in left superiorparietal gyrus	MS
rs8102445	3.88994	0.0485761	4.78821	0.0286551	Volume in left superiorparietal gyrus	MS
rs9263864	4.90625	0.0267597	5.18358	0.0228013	Volume in left superiorparietal gyrus	MS
rs1026916	4.91769	0.026583	4.00263	0.0454294	Volume in left superiortemporal gyrus	MS
rs12434551	10.9903	0.00091589	9.34433	0.00223677	Volume in left superiortemporal gyrus	MS
rs17124032	3.12693	0.0770086	3.99984	0.0455047	Volume in left superiortemporal gyrus	MS
rs2857700	16.5756	4.67483e-05	12.1397	0.000493604	Volume in left superiortemporal gyrus	MS
rs354033	3.84708	0.0498327	2.83486	0.0922387	Volume in left superiortemporal gyrus	MS
rs35486093	3.92089	0.0476897	2.94597	0.0860923	Volume in left superiortemporal gyrus	MS
rs3809627	7.73168	0.00542602	6.26864	0.0122894	Volume in left superiortemporal gyrus	MS
rs59655222	3.51719	0.0607352	4.47937	0.0343063	Volume in left superiortemporal gyrus	MS
rs9263864	5.8311	0.0157453	6.20478	0.0127406	Volume in left superiortemporal gyrus	MS
rs9275601	4.25306	0.0391798	7.49552	0.00618526	Volume in left superiortemporal gyrus	MS
rs2150879	5.65881	0.0173679	6.37543	0.0115711	Volume in left supramarginal gyrus	MS
rs2857700	4.02028	0.0449561	2.80195	0.0941499	Volume in left supramarginal gyrus	MS
rs35540610	5.44855	0.0195846	6.09116	0.013586	Volume in left supramarginal gyrus	MS
rs4808760	7.63165	0.00573529	6.95019	0.00838104	Volume in left supramarginal gyrus	MS
rs701006	5.13842	0.023402	4.53703	0.0331691	Volume in left supramarginal gyrus	MS
rs11809700	5.92198	0.0149532	5.74332	0.0165515	Volume in left transversetemporal gyrus	MS
rs12434551	6.60803	0.010152	6.3754	0.0115713	Volume in left transversetemporal gyrus	MS
rs28749166	6.27861	0.0122204	6.02334	0.0141179	Volume in left transversetemporal gyrus	MS
rs4939490	7.54337	0.00602314	7.35263	0.00669649	Volume in left transversetemporal gyrus	MS
rs6496663	4.39212	0.0361053	4.18502	0.0407827	Volume in left transversetemporal gyrus	MS
rs9263864	4.58079	0.0323324	4.63856	0.0312612	Volume in left transversetemporal gyrus	MS
rs9955954	4.82754	0.0280085	5.04772	0.0246584	Volume in left transversetemporal gyrus	MS
rs2150879	6.68434	0.00972638	6.57401	0.0103478	Volume in left accumbens area nucleus	MS
rs28382587	4.19169	0.0406227	4.22673	0.039792	Volume in left accumbens area nucleus	MS
rs35657082	5.82405	0.0158085	5.89717	0.0151652	Volume in left accumbens area nucleus	MS
rs4808760	5.83372	0.0157218	5.92345	0.0149406	Volume in left accumbens area nucleus	MS
rs701006	4.47759	0.0343422	4.39312	0.0360841	Volume in left accumbens area nucleus	MS
rs9992763	4.74315	0.0294151	4.64005	0.0312341	Volume in left accumbens area nucleus	MS
rs1177228	7.91635	0.00489901	7.35592	0.00668422	Volume in left amygdala nucleus	MS
rs12478539	4.45119	0.0348769	4.07848	0.0434328	Volume in left amygdala nucleus	MS
rs1860545	6.98665	0.00821199	6.53337	0.0105869	Volume in left amygdala nucleus	MS
rs2150879	4.61461	0.0317006	4.21368	0.0400993	Volume in left amygdala nucleus	MS
rs2248137	6.16051	0.0130634	6.62241	0.0100703	Volume in left amygdala nucleus	MS
rs2546890	5.46723	0.0193763	5.0764	0.0242537	Volume in left amygdala nucleus	MS
rs34695601	5.46995	0.0193461	5.00455	0.0252808	Volume in left amygdala nucleus	MS
rs354033	4.31904	0.0376883	4.75483	0.0292163	Volume in left amygdala nucleus	MS
rs3809627	11.0373	0.000892967	11.7256	0.00061647	Volume in left amygdala nucleus	MS
rs483180	4.65671	0.0309324	4.24505	0.0393649	Volume in left amygdala nucleus	MS
rs11079784	8.2406	0.00409635	8.19648	0.00419717	Volume in left caudate nucleus	MS
rs12612620	4.51745	0.0335508	4.50364	0.0338228	Volume in left caudate nucleus	MS
rs2150879	4.14485	0.0417614	4.17731	0.0409686	Volume in left caudate nucleus	MS
rs2546890	14.6661	0.000128335	14.6118	0.000132087	Volume in left caudate nucleus	MS
rs2681424	6.04847	0.0139184	6.01481	0.0141863	Volume in left caudate nucleus	MS
rs28382587	9.61226	0.00193282	9.63194	0.00191223	Volume in left caudate nucleus	MS
rs35657082	12.788	0.000348859	12.8281	0.000341453	Volume in left caudate nucleus	MS
rs9261407	5.77832	0.016225	5.80767	0.0159564	Volume in left caudate nucleus	MS
rs1014486	6.01115	0.0142158	5.12381	0.0235997	Volume in left cerebellum	MS
rs2546890	4.60658	0.0318494	5.35765	0.0206316	Volume in left cerebellum	MS
rs3809627	9.23566	0.00237347	8.04994	0.00455052	Volume in left cerebellum	MS
rs438613	7.39378	0.00654497	6.66217	0.00984808	Volume in left cerebellum	MS
rs4808760	3.54161	0.0598473	4.18188	0.0408583	Volume in left cerebellum	MS
rs483180	3.89529	0.0484218	4.69442	0.0302607	Volume in left cerebellum	MS
rs56232455	4.85339	0.0275918	4.36339	0.0367193	Volume in left cerebellum	MS
rs7200146	3.93205	0.0473742	3.53108	0.0602284	Volume in left cerebellum	MS
rs7975763	19.7389	8.87775e-06	21.5324	3.47898e-06	Volume in left cerebellum	MS
rs802730	4.35405	0.0369211	3.61247	0.057348	Volume in left cerebellum	MS
rs8102445	4.49663	0.0339618	3.71139	0.0540424	Volume in left cerebellum	MS
rs9271348	7.87538	0.00501124	3.48002	0.0621138	Volume in left cerebellum	MS
rs9275601	3.50129	0.0613209	5.5864	0.0181005	Volume in left cerebellum	MS
rs10063294	3.98285	0.0459659	3.63111	0.0567089	Volume in left hippocampus gyrus	MS
rs3809627	24.4471	7.63765e-07	23.5359	1.22604e-06	Volume in left hippocampus gyrus	MS
rs4808760	4.13901	0.0419056	3.83877	0.0500801	Volume in left hippocampus gyrus	MS
rs58546351	3.66638	0.0555205	4.01144	0.0451925	Volume in left hippocampus gyrus	MS
rs7222450	6.27567	0.0122407	6.73697	0.00944349	Volume in left hippocampus gyrus	MS
rs9275601	5.75638	0.0164289	6.8976	0.00863114	Volume in left hippocampus gyrus	MS
rs12434551	5.02985	0.0249141	5.22697	0.0222393	Volume in left pallidum nucleus	MS
rs28382587	4.45397	0.0348202	4.38085	0.0363448	Volume in left pallidum nucleus	MS
rs35657082	4.05476	0.044047	3.93181	0.0473808	Volume in left pallidum nucleus	MS
rs41558815	4.16766	0.0412027	4.11835	0.0424205	Volume in left pallidum nucleus	MS
rs55970742	4.32118	0.0376409	4.12771	0.0421863	Volume in left pallidum nucleus	MS
rs56232455	4.33848	0.0372602	4.44911	0.0349194	Volume in left pallidum nucleus	MS
rs9610458	7.17986	0.00737264	7.39708	0.00653299	Volume in left pallidum nucleus	MS
rs9992763	4.36943	0.0365893	4.57444	0.0324524	Volume in left pallidum nucleus	MS
rs10801908	6.25996	0.0123497	5.97196	0.0145351	Volume in left putamen nucleus	MS
rs10936602	4.96219	0.0259073	5.36395	0.0205571	Volume in left putamen nucleus	MS
rs12478539	13.8335	0.000199739	13.2622	0.000270808	Volume in left putamen nucleus	MS
rs28382587	14.9454	0.000110666	15.1993	9.67374e-05	Volume in left putamen nucleus	MS
rs2857700	7.20368	0.00727544	6.23975	0.0124914	Volume in left putamen nucleus	MS
rs35657082	16.5444	4.75253e-05	17.0182	3.70226e-05	Volume in left putamen nucleus	MS
rs4325907	4.52766	0.0333511	4.16214	0.0413371	Volume in left putamen nucleus	MS
rs4808760	4.91262	0.0266612	5.23188	0.0221766	Volume in left putamen nucleus	MS
rs721847	5.37868	0.0203843	5.18567	0.0227739	Volume in left putamen nucleus	MS
rs9261407	11.7619	0.000604569	12.1971	0.000478631	Volume in left putamen nucleus	MS
rs9843355	11.9817	0.000537243	11.4291	0.000723046	Volume in left putamen nucleus	MS
rs9992763	7.3914	0.00655365	6.90398	0.00860042	Volume in left putamen nucleus	MS
rs11079784	11.668	0.000635829	11.5481	0.000678167	Volume in left thalamus nucleus	MS
rs1177228	11.9521	0.000545873	12.0861	0.000507987	Volume in left thalamus nucleus	MS
rs34695601	5.79843	0.0160405	5.89219	0.0152081	Volume in left thalamus nucleus	MS
rs41558815	3.98211	0.0459859	4.0023	0.0454382	Volume in left thalamus nucleus	MS
rs4808760	6.88685	0.00868322	6.96958	0.00829069	Volume in left thalamus nucleus	MS
rs4896153	6.04076	0.0139792	5.97271	0.0145289	Volume in left thalamus nucleus	MS
rs58546351	4.81011	0.0282933	4.72965	0.0296468	Volume in left thalamus nucleus	MS
rs6990534	6.64336	0.0099526	6.54608	0.0105115	Volume in left thalamus nucleus	MS
rs9591325	7.31659	0.00683209	7.22131	0.00720433	Volume in left thalamus nucleus	MS
rs11079784	5.35769	0.0206311	4.30678	0.0379608	Area in right caudalanteriorcingulate gyrus	MS
rs1177228	3.39712	0.0653102	4.4361	0.0351865	Area in right caudalanteriorcingulate gyrus	MS
rs12147246	9.34548	0.00223536	11.0269	0.000897978	Area in right caudalanteriorcingulate gyrus	MS
rs1250551	3.03232	0.0816213	3.88802	0.0486317	Area in right caudalanteriorcingulate gyrus	MS
rs1860545	3.66609	0.0555304	4.58322	0.0322864	Area in right caudalanteriorcingulate gyrus	MS
rs2857700	7.93256	0.00485531	5.08682	0.0241084	Area in right caudalanteriorcingulate gyrus	MS
rs438613	5.68524	0.0171082	4.85473	0.0275704	Area in right caudalanteriorcingulate gyrus	MS
rs55970742	4.08465	0.0432743	5.23526	0.0221336	Area in right caudalanteriorcingulate gyrus	MS
rs6990534	5.33686	0.0208791	4.21273	0.0401216	Area in right caudalanteriorcingulate gyrus	MS
rs7975763	4.244	0.0393893	3.24392	0.0716888	Area in right caudalanteriorcingulate gyrus	MS
rs9843355	9.02831	0.0026583	7.62351	0.00576122	Area in right caudalanteriorcingulate gyrus	MS
rs10936602	4.01597	0.0450714	4.213	0.0401154	Area in right caudalmiddlefrontal gyrus	MS
rs13327021	10.0982	0.00148414	10.3714	0.0012798	Area in right caudalmiddlefrontal gyrus	MS
rs34695601	4.70665	0.0300462	4.5005	0.0338848	Area in right caudalmiddlefrontal gyrus	MS
rs4896153	11.6757	0.000633232	11.4418	0.0007181	Area in right caudalmiddlefrontal gyrus	MS
rs4939490	3.76748	0.0522584	3.90228	0.0482206	Area in right caudalmiddlefrontal gyrus	MS
rs7975763	4.98001	0.0256418	4.77172	0.0289308	Area in right caudalmiddlefrontal gyrus	MS
rs6032662	3.76598	0.052305	4.65661	0.0309343	Area in right cuneus gyrus	MS
rs62420820	10.92	0.000951309	9.55927	0.00198943	Area in right cuneus gyrus	MS
rs1014486	5.66415	0.0173151	5.38057	0.0203622	Area in right entorhinal gyrus	MS
rs11079784	7.27718	0.00698359	7.5964	0.00584851	Area in right entorhinal gyrus	MS
rs1177228	3.91163	0.0479532	3.66133	0.0556892	Area in right entorhinal gyrus	MS
rs1860545	4.43063	0.0352996	4.66645	0.0307574	Area in right entorhinal gyrus	MS
rs41558815	5.52927	0.0187009	5.60858	0.0178728	Area in right entorhinal gyrus	MS
rs7222450	4.41569	0.0356099	4.15531	0.0415041	Area in right entorhinal gyrus	MS
rs7592560	3.93412	0.0473159	3.69847	0.0544624	Area in right entorhinal gyrus	MS
rs9955954	4.1454	0.0417478	4.41649	0.0355932	Area in right entorhinal gyrus	MS
rs11079784	3.98837	0.0458154	3.62463	0.0569302	Area in right fusiform gyrus	MS
rs12612620	6.98049	0.00824029	6.77385	0.00925029	Area in right fusiform gyrus	MS
rs34695601	7.26108	0.00704648	7.8254	0.0051517	Area in right fusiform gyrus	MS
rs9591325	4.75391	0.0292318	5.17102	0.0229667	Area in right fusiform gyrus	MS
rs9992763	3.83575	0.0501706	4.2668	0.0388642	Area in right fusiform gyrus	MS
rs10063294	6.50019	0.0107863	5.19984	0.022589	Area in right inferiorparietal gyrus	MS
rs1112718	8.09485	0.00443912	9.63107	0.00191313	Area in right inferiorparietal gyrus	MS
rs11809700	5.87353	0.0153702	6.93575	0.00844896	Area in right inferiorparietal gyrus	MS
rs2857700	6.11977	0.0133678	3.55267	0.0594497	Area in right inferiorparietal gyrus	MS
rs354033	5.67523	0.0172061	4.42515	0.035413	Area in right inferiorparietal gyrus	MS
rs7200146	5.8484	0.0155912	5.17744	0.022882	Area in right inferiorparietal gyrus	MS
rs9591325	4.77383	0.0288955	5.94056	0.0147963	Area in right inferiorparietal gyrus	MS
rs1465697	6.80133	0.00910898	5.61193	0.0178387	Area in right inferiortemporal gyrus	MS
rs2248137	3.73962	0.0531365	4.70444	0.0300848	Area in right inferiortemporal gyrus	MS
rs2546890	3.13663	0.0765519	3.96065	0.0465758	Area in right inferiortemporal gyrus	MS
rs34695601	10.2221	0.00138769	8.61687	0.00333063	Area in right inferiortemporal gyrus	MS
rs3809627	7.11197	0.00765711	8.5814	0.00339615	Area in right inferiortemporal gyrus	MS
rs483180	4.28435	0.0384648	3.3077	0.0689561	Area in right inferiortemporal gyrus	MS
rs8102445	3.4674	0.0625895	4.47145	0.0344658	Area in right inferiortemporal gyrus	MS
rs12478539	5.5841	0.0181243	6.09409	0.0135635	Area in right insula gyrus	MS
rs12612620	5.37849	0.0203865	5.16902	0.0229932	Area in right insula gyrus	MS
rs35703946	5.68098	0.0171498	5.21962	0.0223334	Area in right insula gyrus	MS
rs3809627	6.46404	0.0110079	7.08497	0.00777332	Area in right insula gyrus	MS
rs6670198	8.55914	0.00343792	8.09518	0.0044383	Area in right insula gyrus	MS
rs11749040	5.24589	0.0219987	5.21644	0.0223744	Area in right isthmuscingulate gyrus	MS
rs11809700	7.66338	0.00563528	7.62615	0.00575278	Area in right isthmuscingulate gyrus	MS
rs3809627	4.47931	0.0343075	4.51709	0.0335579	Area in right isthmuscingulate gyrus	MS
rs59655222	4.43989	0.0351086	4.40727	0.035786	Area in right isthmuscingulate gyrus	MS
rs701006	9.33481	0.00224841	9.28724	0.00230756	Area in right isthmuscingulate gyrus	MS
rs802730	4.3311	0.0374221	4.297	0.0381797	Area in right isthmuscingulate gyrus	MS
rs9263864	4.07053	0.0436376	4.08042	0.043383	Area in right isthmuscingulate gyrus	MS
rs9843355	6.66971	0.00980649	6.62743	0.010042	Area in right isthmuscingulate gyrus	MS
rs10063294	4.49771	0.0339403	3.86429	0.0493241	Area in right lateraloccipital gyrus	MS
rs11809700	4.41603	0.0356028	4.93888	0.026259	Area in right lateraloccipital gyrus	MS
rs1465697	4.05626	0.0440079	3.491	0.0617032	Area in right lateraloccipital gyrus	MS
rs415759	7.24752	0.00709988	8.16378	0.00427352	Area in right lateraloccipital gyrus	MS
rs58546351	4.23582	0.0395795	4.88205	0.0271373	Area in right lateraloccipital gyrus	MS
rs7855251	11.4881	0.000700433	10.4292	0.0012404	Area in right lateraloccipital gyrus	MS
rs1860545	5.03479	0.0248431	6.18474	0.0128857	Area in right lateralorbitofrontal gyrus	MS
rs6032662	3.03323	0.0815753	3.93613	0.0472592	Area in right lateralorbitofrontal gyrus	MS
rs9263864	4.32478	0.0375614	4.65624	0.0309408	Area in right lateralorbitofrontal gyrus	MS
rs13327021	4.09514	0.0430066	3.83399	0.0502231	Area in right lingual gyrus	MS
rs3809627	10.286	0.00134046	9.81676	0.00172929	Area in right lingual gyrus	MS
rs41558815	5.18361	0.0228009	5.2715	0.0216773	Area in right lingual gyrus	MS
rs58546351	5.38525	0.0203077	5.71535	0.0168172	Area in right lingual gyrus	MS
rs701006	3.63978	0.0564145	3.89121	0.0485395	Area in right lingual gyrus	MS
rs7975763	8.91795	0.00282382	8.49061	0.00356984	Area in right lingual gyrus	MS
rs9263864	5.93754	0.0148217	5.83878	0.0156767	Area in right lingual gyrus	MS
rs10936602	7.7444	0.00538794	5.86134	0.015477	Area in right medialorbitofrontal gyrus	MS
rs11079784	7.67272	0.00560618	5.97895	0.0144776	Area in right medialorbitofrontal gyrus	MS
rs1860545	6.71943	0.00953682	8.40413	0.0037437	Area in right medialorbitofrontal gyrus	MS
rs2317231	4.88602	0.027075	3.48086	0.0620824	Area in right medialorbitofrontal gyrus	MS
rs35540610	6.05799	0.0138435	4.63868	0.031259	Area in right medialorbitofrontal gyrus	MS
rs438613	4.47152	0.0344644	3.49313	0.061624	Area in right medialorbitofrontal gyrus	MS
rs6032662	3.89963	0.0482967	5.20129	0.0225701	Area in right medialorbitofrontal gyrus	MS
rs631204	5.04941	0.0246343	3.73422	0.0533085	Area in right medialorbitofrontal gyrus	MS
rs721847	5.03306	0.024868	5.83351	0.0157237	Area in right medialorbitofrontal gyrus	MS
rs7222450	5.03604	0.0248252	3.59144	0.0580779	Area in right medialorbitofrontal gyrus	MS
rs9263864	7.14739	0.00750731	7.68509	0.0055679	Area in right medialorbitofrontal gyrus	MS
rs11749040	4.90006	0.0268557	5.29173	0.0214269	Area in right middletemporal gyrus	MS
rs11809700	4.92101	0.026532	5.33175	0.0209404	Area in right middletemporal gyrus	MS
rs1250551	5.40481	0.0200814	5.90163	0.0151269	Area in right middletemporal gyrus	MS
rs12925972	4.24143	0.039449	3.75832	0.0525455	Area in right middletemporal gyrus	MS
rs2760522	3.56985	0.0588376	4.03413	0.0445886	Area in right middletemporal gyrus	MS
rs28749166	6.4598	0.0110342	7.11726	0.00763453	Area in right middletemporal gyrus	MS
rs3809627	15.4604	8.42503e-05	14.5312	0.000137857	Area in right middletemporal gyrus	MS
rs415759	3.85857	0.0494924	4.3606	0.0367794	Area in right middletemporal gyrus	MS
rs59655222	4.30297	0.0380458	3.88046	0.0488512	Area in right middletemporal gyrus	MS
rs6496663	4.25468	0.0391424	3.76376	0.0523748	Area in right middletemporal gyrus	MS
rs7200146	4.43926	0.0351215	4.18292	0.0408333	Area in right middletemporal gyrus	MS
rs721847	3.71582	0.0538992	3.94052	0.0471362	Area in right middletemporal gyrus	MS
rs9591325	13.9015	0.000192644	14.7263	0.000124302	Area in right middletemporal gyrus	MS
rs1177228	6.44968	0.0110972	7.26235	0.00704151	Area in right paracentral gyrus	MS
rs12434551	6.36	0.0116722	5.64626	0.0174926	Area in right paracentral gyrus	MS
rs13327021	4.61822	0.0316341	4.04249	0.0443682	Area in right paracentral gyrus	MS
rs34695601	3.98789	0.0458284	4.63397	0.031345	Area in right paracentral gyrus	MS
rs3809627	4.36825	0.0366145	5.0455	0.02469	Area in right paracentral gyrus	MS
rs438613	3.91463	0.0478676	3.5033	0.0612467	Area in right paracentral gyrus	MS
rs4896153	3.43551	0.0638089	3.8612	0.049415	Area in right paracentral gyrus	MS
rs7190580	3.79803	0.0513128	4.4576	0.0347462	Area in right paracentral gyrus	MS
rs7855251	5.88144	0.0153013	6.66352	0.00984063	Area in right paracentral gyrus	MS
rs9591325	12.1704	0.000485552	13.1804	0.000282898	Area in right paracentral gyrus	MS
rs2760522	4.88709	0.0270582	4.7822	0.0287553	Area in right parahippocampal gyrus	MS
rs35703946	4.56996	0.0325374	4.48524	0.0341887	Area in right parahippocampal gyrus	MS
rs7855251	4.92171	0.0265212	4.81564	0.0282026	Area in right parahippocampal gyrus	MS
rs9992763	4.40669	0.0357983	4.30246	0.0380573	Area in right parahippocampal gyrus	MS
rs10936602	5.8447	0.0156241	5.67213	0.0172365	Area in right parsopercularis gyrus	MS
rs11809700	4.57735	0.0323974	4.28728	0.0383984	Area in right parsorbitalis gyrus	MS
rs13327021	9.57614	0.00197123	10.0825	0.00149684	Area in right parsorbitalis gyrus	MS
rs1860545	3.87441	0.0490277	4.18706	0.0407336	Area in right parsorbitalis gyrus	MS
rs28749166	3.79337	0.0514561	4.17585	0.041004	Area in right parsorbitalis gyrus	MS
rs4808760	6.58579	0.0102796	6.21325	0.0126797	Area in right parsorbitalis gyrus	MS
rs7592560	4.37685	0.0364303	4.73957	0.0294765	Area in right parsorbitalis gyrus	MS
rs7975763	4.67228	0.0306532	4.29462	0.0382331	Area in right parsorbitalis gyrus	MS
rs1026916	3.60392	0.0576435	4.04417	0.0443241	Area in right parstriangularis gyrus	MS
rs12478539	4.81469	0.0282181	5.38889	0.0202653	Area in right parstriangularis gyrus	MS
rs2857700	8.46836	0.00361377	6.78769	0.00917884	Area in right parstriangularis gyrus	MS
rs28749166	6.75871	0.00932911	7.56729	0.0059437	Area in right parstriangularis gyrus	MS
rs6032662	7.67722	0.00559222	8.37077	0.00381305	Area in right parstriangularis gyrus	MS
rs7200146	7.61294	0.00579508	7.21039	0.00724826	Area in right parstriangularis gyrus	MS
rs9955954	11.3787	0.000742921	10.418	0.00124791	Area in right parstriangularis gyrus	MS
rs2760522	3.84504	0.0498935	3.97695	0.0461269	Area in right pericalcarine gyrus	MS
rs3809627	3.86945	0.0491726	3.73837	0.0531763	Area in right pericalcarine gyrus	MS
rs41558815	5.48093	0.019225	5.52187	0.0187801	Area in right pericalcarine gyrus	MS
rs58546351	5.21021	0.0224546	5.35647	0.0206455	Area in right pericalcarine gyrus	MS
rs701006	7.26849	0.00701748	7.42799	0.00642171	Area in right pericalcarine gyrus	MS
rs7975763	13.6858	0.000216082	13.4436	0.000245848	Area in right pericalcarine gyrus	MS
rs10936602	4.29545	0.0382145	3.95127	0.0468359	Area in right postcentral gyrus	MS
rs11809700	5.98502	0.0144279	6.30013	0.0120729	Area in right postcentral gyrus	MS
rs1738074	6.56013	0.0104289	6.19366	0.0128209	Area in right postcentral gyrus	MS
rs2150879	4.43891	0.0351287	4.11359	0.0425401	Area in right postcentral gyrus	MS
rs6496663	5.67194	0.0172384	6.08873	0.0136047	Area in right postcentral gyrus	MS
rs10063294	4.17179	0.0411022	3.13185	0.0767766	Area in right posteriorcingulate gyrus	MS
rs1026916	3.99367	0.0456714	4.92387	0.0264881	Area in right posteriorcingulate gyrus	MS
rs12234159	4.31434	0.0377925	3.8039	0.0511334	Area in right posteriorcingulate gyrus	MS
rs2760522	3.40863	0.0648562	4.51843	0.0335316	Area in right posteriorcingulate gyrus	MS
rs2857700	6.62743	0.010042	3.91104	0.04797	Area in right posteriorcingulate gyrus	MS
rs28749166	5.41639	0.0199485	6.88194	0.0087071	Area in right posteriorcingulate gyrus	MS
rs1077667	4.60312	0.0319138	4.61881	0.0316232	Area in right precentral gyrus	MS
rs13327021	9.53797	0.00201264	9.56349	0.00198485	Area in right precentral gyrus	MS
rs34695601	7.04782	0.00793617	7.02318	0.0080461	Area in right precentral gyrus	MS
rs4896153	9.15501	0.00248038	9.1349	0.0025078	Area in right precentral gyrus	MS
rs58546351	4.58723	0.032211	4.56836	0.0325678	Area in right precentral gyrus	MS
rs9261407	4.11298	0.0425554	4.09944	0.0428974	Area in right precentral gyrus	MS
rs12147246	4.34244	0.0371736	3.77525	0.0520162	Area in right precuneus gyrus	MS
rs12365699	6.42818	0.0112324	5.79185	0.0161007	Area in right precuneus gyrus	MS
rs11079784	9.35297	0.00222625	8.06404	0.00451523	Area in right rostralanteriorcingulate gyrus	MS
rs1177228	4.81761	0.0281703	5.92958	0.0148888	Area in right rostralanteriorcingulate gyrus	MS
rs11809700	3.9484	0.0469158	4.7076	0.0300296	Area in right rostralanteriorcingulate gyrus	MS
rs12434551	9.56025	0.00198836	8.21718	0.00414957	Area in right rostralanteriorcingulate gyrus	MS
rs2760522	5.89055	0.0152224	7.11198	0.00765707	Area in right rostralanteriorcingulate gyrus	MS
rs2857700	4.88703	0.0270593	2.88497	0.0894094	Area in right rostralanteriorcingulate gyrus	MS
rs35540610	4.09819	0.0429291	3.30314	0.0691475	Area in right rostralanteriorcingulate gyrus	MS
rs7975763	4.59778	0.0320133	3.63966	0.0564184	Area in right rostralanteriorcingulate gyrus	MS
rs9610458	4.66029	0.0308679	3.80407	0.0511281	Area in right rostralanteriorcingulate gyrus	MS
rs1250551	4.35294	0.0369452	4.97727	0.0256824	Area in right rostralmiddlefrontal gyrus	MS
rs140522	3.83607	0.050161	4.47054	0.0344841	Area in right rostralmiddlefrontal gyrus	MS
rs59655222	10.3345	0.00130567	9.42596	0.00213935	Area in right rostralmiddlefrontal gyrus	MS
rs6032662	10.9545	0.000933766	11.9109	0.00055806	Area in right rostralmiddlefrontal gyrus	MS
rs6670198	4.94652	0.0261432	4.46125	0.0346722	Area in right rostralmiddlefrontal gyrus	MS
rs7592560	4.40605	0.0358116	3.7801	0.0518656	Area in right rostralmiddlefrontal gyrus	MS
rs9591325	6.99621	0.00816826	7.81705	0.00517557	Area in right rostralmiddlefrontal gyrus	MS
rs10936602	6.43295	0.0112023	5.19941	0.0225945	Area in right superiorfrontal gyrus	MS
rs2857700	5.52237	0.0187748	3.2808	0.0700948	Area in right superiorfrontal gyrus	MS
rs28834106	5.06	0.0244842	4.13569	0.0419878	Area in right superiorfrontal gyrus	MS
rs4808760	4.76479	0.0290476	3.91061	0.0479823	Area in right superiorfrontal gyrus	MS
rs4896153	3.78554	0.0516973	4.52425	0.0334178	Area in right superiorfrontal gyrus	MS
rs4939490	4.5743	0.032455	3.83088	0.0503165	Area in right superiorfrontal gyrus	MS
rs55970742	3.39367	0.0654469	4.40406	0.0358535	Area in right superiorfrontal gyrus	MS
rs802730	3.46304	0.0627548	4.38957	0.0361593	Area in right superiorfrontal gyrus	MS
rs8102445	4.77401	0.0288924	3.76599	0.0523049	Area in right superiorfrontal gyrus	MS
rs9591325	5.56311	0.0183428	6.70537	0.00961232	Area in right superiorfrontal gyrus	MS
rs1077667	4.64828	0.0310847	3.82418	0.0505181	Area in right superiorparietal gyrus	MS
rs11809700	5.13794	0.0234084	6.0515	0.0138945	Area in right superiorparietal gyrus	MS
rs2150879	3.64751	0.0561533	4.61826	0.0316333	Area in right superiorparietal gyrus	MS
rs2248137	6.90661	0.00858777	5.75557	0.0164365	Area in right superiorparietal gyrus	MS
rs35540610	6.46944	0.0109745	7.63141	0.00573604	Area in right superiorparietal gyrus	MS
rs35657082	3.28368	0.069972	3.9232	0.0476242	Area in right superiorparietal gyrus	MS
rs3809627	3.41525	0.0645966	4.42563	0.0354031	Area in right superiorparietal gyrus	MS
rs6990534	3.93672	0.0472428	3.01083	0.0827102	Area in right superiorparietal gyrus	MS
rs701006	10.353	0.00129261	8.96277	0.00275537	Area in right superiorparietal gyrus	MS
rs7200146	4.32481	0.0375606	3.79507	0.0514038	Area in right superiorparietal gyrus	MS
rs9275601	1.94789	0.162815	4.07892	0.0434214	Area in right superiorparietal gyrus	MS
rs9955954	9.39125	0.00218024	7.87165	0.00502159	Area in right superiorparietal gyrus	MS
rs12365699	4.60349	0.031907	3.333	0.067903	Area in right superiortemporal gyrus	MS
rs12434551	5.14057	0.0233729	3.7618	0.0524361	Area in right superiortemporal gyrus	MS
rs354033	5.36626	0.02053	3.85812	0.0495057	Area in right superiortemporal gyrus	MS
rs3809627	9.24541	0.00236087	7.2327	0.00715873	Area in right superiortemporal gyrus	MS
rs4808760	3.975	0.0461805	2.92382	0.0872812	Area in right superiortemporal gyrus	MS
rs7975763	6.52565	0.010633	4.88739	0.0270535	Area in right superiortemporal gyrus	MS
rs9271348	6.23321	0.0125376	0.737743	0.390385	Area in right superiortemporal gyrus	MS
rs12365699	4.59808	0.0320079	4.20886	0.0402133	Area in right supramarginal gyrus	MS
rs28382587	4.19847	0.0404604	4.04427	0.0443215	Area in right supramarginal gyrus	MS
rs3809627	5.3864	0.0202943	4.92401	0.026486	Area in right supramarginal gyrus	MS
rs4808760	5.03135	0.0248925	4.66895	0.0307126	Area in right supramarginal gyrus	MS
rs701006	8.46147	0.00362749	7.95068	0.00480694	Area in right supramarginal gyrus	MS
rs7855251	7.52564	0.00608269	8.09495	0.00443888	Area in right supramarginal gyrus	MS
rs12147246	6.61731	0.0100992	5.6523	0.0174325	Area in right transversetemporal gyrus	MS
rs12365699	6.27399	0.0122523	5.41295	0.0199879	Area in right transversetemporal gyrus	MS
rs12434551	4.41126	0.0357025	3.67763	0.0551471	Area in right transversetemporal gyrus	MS
rs2248137	3.44297	0.0635216	4.12405	0.0422777	Area in right transversetemporal gyrus	MS
rs56232455	9.53521	0.00201567	10.231	0.00138096	Area in right transversetemporal gyrus	MS
rs6990534	4.5309	0.0332882	5.37835	0.0203882	Area in right transversetemporal gyrus	MS
rs11079784	7.90939	0.00491788	7.55407	0.00598748	Thickness in right caudalanteriorcingulate gyrus	MS
rs11809700	8.89497	0.00285957	9.21633	0.00239865	Thickness in right caudalanteriorcingulate gyrus	MS
rs2760522	7.85123	0.00507862	7.46324	0.00629714	Thickness in right caudalanteriorcingulate gyrus	MS
rs35540610	6.21516	0.0126661	5.91714	0.0149943	Thickness in right caudalanteriorcingulate gyrus	MS
rs7855251	5.12188	0.0236261	4.80706	0.0283434	Thickness in right caudalanteriorcingulate gyrus	MS
rs11079784	3.96506	0.0464537	3.94802	0.0469265	Thickness in right caudalmiddlefrontal gyrus	MS
rs11809700	5.26227	0.0217926	5.27871	0.0215877	Thickness in right caudalmiddlefrontal gyrus	MS
rs34695601	4.18004	0.0409028	4.19936	0.0404391	Thickness in right caudalmiddlefrontal gyrus	MS
rs438613	4.28331	0.0384884	4.26991	0.038793	Thickness in right caudalmiddlefrontal gyrus	MS
rs4808760	5.89372	0.015195	5.91231	0.0150354	Thickness in right caudalmiddlefrontal gyrus	MS
rs56232455	10.7553	0.0010398	10.7729	0.00102997	Thickness in right caudalmiddlefrontal gyrus	MS
rs7200146	4.60454	0.0318873	4.59409	0.0320823	Thickness in right caudalmiddlefrontal gyrus	MS
rs8102445	3.94013	0.0471472	3.92207	0.0476562	Thickness in right caudalmiddlefrontal gyrus	MS
rs11809700	5.26948	0.0217025	5.42815	0.0198147	Thickness in right cuneus gyrus	MS
rs354033	4.51129	0.0336719	4.70669	0.0300455	Thickness in right cuneus gyrus	MS
rs35657082	5.22432	0.0222731	5.08843	0.024086	Thickness in right cuneus gyrus	MS
rs3809627	5.86732	0.0154245	6.08921	0.013601	Thickness in right cuneus gyrus	MS
rs56232455	6.47816	0.0109208	6.60949	0.0101436	Thickness in right cuneus gyrus	MS
rs7200146	6.38273	0.0115236	6.26534	0.0123122	Thickness in right cuneus gyrus	MS
rs7222450	4.8483	0.0276733	4.65601	0.030945	Thickness in right cuneus gyrus	MS
rs1026916	4.07858	0.0434301	3.52118	0.0605893	Thickness in right entorhinal gyrus	MS
rs56232455	5.69201	0.0170423	6.1956	0.0128068	Thickness in right entorhinal gyrus	MS
rs6496663	3.87625	0.0489738	3.17624	0.0747163	Thickness in right entorhinal gyrus	MS
rs802730	8.1117	0.00439804	9.09864	0.002558	Thickness in right entorhinal gyrus	MS
rs1177228	5.26822	0.0217182	5.06654	0.0243921	Thickness in right fusiform gyrus	MS
rs3809627	11.6928	0.000627414	12	0.000532003	Thickness in right fusiform gyrus	MS
rs438613	4.36656	0.0366509	4.23991	0.0394842	Thickness in right fusiform gyrus	MS
rs56232455	19.0307	1.28631e-05	19.2515	1.14578e-05	Thickness in right fusiform gyrus	MS
rs9591325	9.61452	0.00193045	9.86757	0.00168218	Thickness in right fusiform gyrus	MS
rs11079784	5.51175	0.0188892	5.36805	0.0205089	Thickness in right inferiorparietal gyrus	MS
rs1112718	6.28869	0.0121511	6.44844	0.011105	Thickness in right inferiorparietal gyrus	MS
rs11749040	4.21027	0.04018	4.31192	0.0378463	Thickness in right inferiorparietal gyrus	MS
rs11809700	5.09024	0.0240608	5.20707	0.0224952	Thickness in right inferiorparietal gyrus	MS
rs13327021	3.79981	0.0512584	3.91838	0.0477609	Thickness in right inferiorparietal gyrus	MS
rs2150879	5.51886	0.0188125	5.37021	0.0204836	Thickness in right inferiorparietal gyrus	MS
rs438613	4.16838	0.0411851	4.07381	0.0435531	Thickness in right inferiorparietal gyrus	MS
rs56232455	9.22634	0.00238558	9.34373	0.0022375	Thickness in right inferiorparietal gyrus	MS
rs7200146	4.59886	0.0319933	4.52403	0.033422	Thickness in right inferiorparietal gyrus	MS
rs72928038	3.9747	0.0461885	3.86917	0.049181	Thickness in right inferiorparietal gyrus	MS
rs7855251	4.36499	0.0366846	4.22382	0.0398603	Thickness in right inferiorparietal gyrus	MS
rs8102445	4.04615	0.0442722	3.91549	0.0478431	Thickness in right inferiorparietal gyrus	MS
rs3809627	5.97812	0.0144844	6.495	0.0108178	Thickness in right inferiortemporal gyrus	MS
rs41558815	7.52907	0.00607112	7.38233	0.00658677	Thickness in right inferiortemporal gyrus	MS
rs56232455	6.98418	0.00822335	7.29709	0.00690666	Thickness in right inferiortemporal gyrus	MS
rs701006	6.30605	0.0120327	6.7694	0.00927343	Thickness in right inferiortemporal gyrus	MS
rs7190580	4.04015	0.0444299	4.48456	0.0342024	Thickness in right inferiortemporal gyrus	MS
rs7200146	4.39096	0.03613	4.17065	0.0411301	Thickness in right inferiortemporal gyrus	MS
rs7222450	6.80272	0.00910194	6.28801	0.0121558	Thickness in right inferiortemporal gyrus	MS
rs9261407	3.86324	0.049355	4.16043	0.0413789	Thickness in right inferiortemporal gyrus	MS
rs17124032	4.85734	0.0275287	4.46258	0.0346452	Thickness in right insula gyrus	MS
rs2760522	6.87411	0.00874534	6.31699	0.0119586	Thickness in right insula gyrus	MS
rs2857700	3.17711	0.0746768	4.05678	0.0439944	Thickness in right insula gyrus	MS
rs28834106	4.78159	0.0287656	5.19621	0.0226362	Thickness in right insula gyrus	MS
rs35540610	6.45332	0.0110745	5.98637	0.0144168	Thickness in right insula gyrus	MS
rs56232455	4.37209	0.0365321	4.63454	0.0313346	Thickness in right insula gyrus	MS
rs7855251	3.93382	0.0473243	3.51205	0.0609241	Thickness in right insula gyrus	MS
rs9992763	6.59763	0.0102115	7.19409	0.00731439	Thickness in right insula gyrus	MS
rs1014486	5.75119	0.0164775	6.4645	0.0110051	Thickness in right isthmuscingulate gyrus	MS
rs11079784	5.02696	0.0249557	4.41858	0.0355496	Thickness in right isthmuscingulate gyrus	MS
rs11809700	10.2181	0.00139067	10.98	0.000921019	Thickness in right isthmuscingulate gyrus	MS
rs12365699	3.9114	0.0479596	3.37357	0.0662502	Thickness in right isthmuscingulate gyrus	MS
rs12612620	3.91851	0.0477571	3.6877	0.0548151	Thickness in right isthmuscingulate gyrus	MS
rs1738074	9.97545	0.00158641	9.14952	0.00248784	Thickness in right isthmuscingulate gyrus	MS
rs2546890	4.34252	0.0371718	4.89755	0.0268948	Thickness in right isthmuscingulate gyrus	MS
rs35486093	6.35152	0.0117281	5.62997	0.017656	Thickness in right isthmuscingulate gyrus	MS
rs483180	3.99229	0.045709	3.42245	0.0643155	Thickness in right isthmuscingulate gyrus	MS
rs55970742	5.38891	0.0202652	6.13853	0.0132267	Thickness in right isthmuscingulate gyrus	MS
rs56232455	5.28536	0.0215054	5.69573	0.0170062	Thickness in right isthmuscingulate gyrus	MS
rs59655222	7.32628	0.00679535	8.074	0.00449048	Thickness in right isthmuscingulate gyrus	MS
rs9275601	3.96363	0.0464932	2.60185	0.106739	Thickness in right isthmuscingulate gyrus	MS
rs1250551	4.38185	0.0363236	3.87417	0.0490346	Thickness in right lateraloccipital gyrus	MS
rs2150879	8.18381	0.00422659	8.97003	0.00274445	Thickness in right lateraloccipital gyrus	MS
rs56232455	7.6609	0.00564303	7.21801	0.00721756	Thickness in right lateraloccipital gyrus	MS
rs7190580	7.47134	0.00626889	6.67747	0.00976393	Thickness in right lateraloccipital gyrus	MS
rs7222450	4.91828	0.0265739	5.55659	0.0184113	Thickness in right lateraloccipital gyrus	MS
rs7855251	4.05672	0.0439958	4.65567	0.0309511	Thickness in right lateraloccipital gyrus	MS
rs9591325	7.10906	0.00766953	6.43071	0.0112164	Thickness in right lateraloccipital gyrus	MS
rs56232455	3.90171	0.0482369	4.2384	0.0395195	Thickness in right lateralorbitofrontal gyrus	MS
rs74449127	4.63069	0.0314049	4.86503	0.0274063	Thickness in right lateralorbitofrontal gyrus	MS
rs9992763	7.09412	0.00773371	7.93427	0.00485072	Thickness in right lateralorbitofrontal gyrus	MS
rs11079784	6.30746	0.0120231	6.0965	0.013545	Thickness in right lingual gyrus	MS
rs35703946	3.95293	0.0467899	3.8002	0.0512465	Thickness in right lingual gyrus	MS
rs3809627	12.296	0.000453928	12.6266	0.000380302	Thickness in right lingual gyrus	MS
rs56232455	4.68748	0.0303831	4.80289	0.028412	Thickness in right lingual gyrus	MS
rs721847	5.36341	0.0205635	5.26013	0.0218194	Thickness in right lingual gyrus	MS
rs7855251	5.66594	0.0172975	5.44516	0.0196226	Thickness in right lingual gyrus	MS
rs9263864	5.3379	0.0208666	5.39756	0.0201649	Thickness in right lingual gyrus	MS
rs9591325	4.00615	0.0453345	4.17825	0.040946	Thickness in right lingual gyrus	MS
rs10936602	6.31653	0.0119617	5.71002	0.0168683	Thickness in right medialorbitofrontal gyrus	MS
rs12365699	4.56855	0.0325641	4.10317	0.0428028	Thickness in right medialorbitofrontal gyrus	MS
rs56232455	6.68889	0.00970154	7.05285	0.00791392	Thickness in right medialorbitofrontal gyrus	MS
rs7200146	4.71941	0.029824	4.44907	0.0349203	Thickness in right medialorbitofrontal gyrus	MS
rs9591325	4.66737	0.030741	5.1616	0.0230917	Thickness in right medialorbitofrontal gyrus	MS
rs11079784	4.53912	0.0331286	3.99499	0.0456358	Thickness in right middletemporal gyrus	MS
rs11749040	4.43702	0.0351676	4.89182	0.0269843	Thickness in right middletemporal gyrus	MS
rs11809700	5.2469	0.0219859	5.76352	0.0163622	Thickness in right middletemporal gyrus	MS
rs56232455	9.12807	0.00251717	9.63275	0.00191138	Thickness in right middletemporal gyrus	MS
rs7200146	7.02326	0.00804578	6.63173	0.0100178	Thickness in right middletemporal gyrus	MS
rs7855251	5.27964	0.0215763	4.63128	0.0313942	Thickness in right middletemporal gyrus	MS
rs8102445	3.88409	0.0487456	3.3516	0.0671396	Thickness in right middletemporal gyrus	MS
rs9591325	5.08094	0.0241902	5.69506	0.0170128	Thickness in right middletemporal gyrus	MS
rs1738074	4.68157	0.0304879	4.32359	0.0375876	Thickness in right paracentral gyrus	MS
rs438613	5.82698	0.0157822	5.50855	0.0189237	Thickness in right paracentral gyrus	MS
rs56232455	4.93395	0.0263341	5.18274	0.0228123	Thickness in right paracentral gyrus	MS
rs6670198	3.83324	0.0502459	4.09558	0.0429954	Thickness in right paracentral gyrus	MS
rs7200146	7.87433	0.00501413	7.5946	0.00585435	Thickness in right paracentral gyrus	MS
rs7222450	5.77509	0.0162549	5.32734	0.0209934	Thickness in right paracentral gyrus	MS
rs7855251	5.07828	0.0242273	4.64708	0.0311065	Thickness in right paracentral gyrus	MS
rs11809700	4.76139	0.029105	5.00355	0.0252954	Thickness in right parahippocampal gyrus	MS
rs2317231	8.98297	0.00272508	8.57063	0.00341629	Thickness in right parahippocampal gyrus	MS
rs3809627	9.12231	0.0025251	9.56544	0.00198275	Thickness in right parahippocampal gyrus	MS
rs56232455	3.74435	0.0529864	3.90474	0.0481501	Thickness in right parahippocampal gyrus	MS
rs7222450	8.08235	0.00446984	7.68669	0.00556297	Thickness in right parahippocampal gyrus	MS
rs9591325	9.2034	0.00241566	9.60728	0.00193808	Thickness in right parahippocampal gyrus	MS
rs9610458	5.13941	0.0233886	4.85985	0.0274888	Thickness in right parahippocampal gyrus	MS
rs9992763	7.17702	0.00738433	7.5863	0.00588134	Thickness in right parahippocampal gyrus	MS
rs11079784	8.8009	0.00301081	8.65087	0.00326905	Thickness in right parsopercularis gyrus	MS
rs1112718	4.61486	0.0316961	4.72766	0.0296813	Thickness in right parsopercularis gyrus	MS
rs35540610	5.64991	0.0174563	5.53616	0.0186274	Thickness in right parsopercularis gyrus	MS
rs3809627	6.31683	0.0119597	6.45874	0.0110408	Thickness in right parsopercularis gyrus	MS
rs56232455	14.0984	0.000173491	14.2179	0.000162816	Thickness in right parsopercularis gyrus	MS
rs701006	4.88685	0.027062	4.99613	0.0254041	Thickness in right parsopercularis gyrus	MS
rs7200146	8.80636	0.00300183	8.72086	0.0031459	Thickness in right parsopercularis gyrus	MS
rs10063294	6.22519	0.0125945	5.62106	0.0177459	Thickness in right parsorbitalis gyrus	MS
rs1112718	3.6756	0.0552142	4.14645	0.0417218	Thickness in right parsorbitalis gyrus	MS
rs1250551	4.26518	0.0389011	4.73847	0.0294953	Thickness in right parsorbitalis gyrus	MS
rs13327021	4.85839	0.027512	5.37183	0.0204645	Thickness in right parsorbitalis gyrus	MS
rs140522	3.54705	0.0596514	4.01423	0.0451177	Thickness in right parsorbitalis gyrus	MS
rs1738074	6.68531	0.00972105	6.12582	0.0133221	Thickness in right parsorbitalis gyrus	MS
rs9261407	5.19046	0.0227112	5.61734	0.0177836	Thickness in right parsorbitalis gyrus	MS
rs11079784	8.44464	0.00366121	8.17237	0.00425332	Thickness in right parstriangularis gyrus	MS
rs438613	5.66655	0.0172915	5.49778	0.0190406	Thickness in right parstriangularis gyrus	MS
rs56232455	11.8551	0.000575023	12.0594	0.000515327	Thickness in right parstriangularis gyrus	MS
rs59655222	4.06053	0.0438967	3.87941	0.0488818	Thickness in right parstriangularis gyrus	MS
rs6032662	6.75564	0.00934518	6.98884	0.00820193	Thickness in right parstriangularis gyrus	MS
rs7200146	5.11672	0.0236963	4.99594	0.0254069	Thickness in right parstriangularis gyrus	MS
rs9591325	6.61687	0.0101017	6.86315	0.00879915	Thickness in right parstriangularis gyrus	MS
rs35657082	7.57769	0.00590952	7.29788	0.0069036	Thickness in right pericalcarine gyrus	MS
rs3809627	10.4898	0.00120032	10.9998	0.000911213	Thickness in right pericalcarine gyrus	MS
rs55970742	4.17487	0.0410278	4.5018	0.0338592	Thickness in right pericalcarine gyrus	MS
rs7200146	5.04408	0.0247103	4.86592	0.0273921	Thickness in right pericalcarine gyrus	MS
rs7222450	5.91895	0.0149789	5.55672	0.0184098	Thickness in right pericalcarine gyrus	MS
rs7592560	6.98855	0.0082033	6.61037	0.0101387	Thickness in right pericalcarine gyrus	MS
rs7855251	4.85315	0.0275957	4.51636	0.0335723	Thickness in right pericalcarine gyrus	MS
rs9263864	6.68444	0.00972579	6.79552	0.0091387	Thickness in right pericalcarine gyrus	MS
rs56232455	4.71476	0.0299047	4.86356	0.0274297	Thickness in right postcentral gyrus	MS
rs721847	5.12155	0.0236305	4.99222	0.0254615	Thickness in right postcentral gyrus	MS
rs7222450	9.02551	0.00266237	8.67795	0.00322082	Thickness in right postcentral gyrus	MS
rs72928038	8.27005	0.00403044	8.00183	0.004673	Thickness in right postcentral gyrus	MS
rs7855251	5.87715	0.0153386	5.58932	0.0180703	Thickness in right postcentral gyrus	MS
rs9591325	9.87468	0.00167569	10.2208	0.00138869	Thickness in right postcentral gyrus	MS
rs11809700	8.65025	0.00327017	9.28368	0.00231204	Thickness in right posteriorcingulate gyrus	MS
rs35540610	5.38484	0.0203124	4.84289	0.0277603	Thickness in right posteriorcingulate gyrus	MS
rs55970742	4.18652	0.0407467	4.78427	0.0287208	Thickness in right posteriorcingulate gyrus	MS
rs7222450	4.7885	0.0286503	4.21167	0.0401467	Thickness in right posteriorcingulate gyrus	MS
rs7592560	4.6566	0.0309344	5.23665	0.0221158	Thickness in right posteriorcingulate gyrus	MS
rs7855251	5.66292	0.0173273	5.01633	0.0251094	Thickness in right posteriorcingulate gyrus	MS
rs9275601	6.34136	0.0117954	4.73758	0.0295105	Thickness in right posteriorcingulate gyrus	MS
rs11079784	4.30694	0.0379571	4.00812	0.0452816	Thickness in right precentral gyrus	MS
rs11809700	4.01096	0.0452055	4.26003	0.0390193	Thickness in right precentral gyrus	MS
rs1738074	4.02854	0.0447367	3.75279	0.0527195	Thickness in right precentral gyrus	MS
rs34695601	5.50565	0.0189551	5.89119	0.0152168	Thickness in right precentral gyrus	MS
rs4808760	4.25939	0.039034	4.53387	0.0332304	Thickness in right precentral gyrus	MS
rs56232455	7.6904	0.00555153	7.94667	0.00481758	Thickness in right precentral gyrus	MS
rs7190580	6.53118	0.0105999	6.96899	0.00829342	Thickness in right precentral gyrus	MS
rs7200146	5.04977	0.0246292	4.8642	0.0274196	Thickness in right precentral gyrus	MS
rs7222450	4.09905	0.0429072	3.78637	0.0516716	Thickness in right precentral gyrus	MS
rs7855251	8.12524	0.00436532	7.66984	0.00561515	Thickness in right precentral gyrus	MS
rs8102445	7.84077	0.00510809	7.41058	0.00648415	Thickness in right precentral gyrus	MS
rs11079784	4.35972	0.0367983	3.97619	0.0461478	Thickness in right precuneus gyrus	MS
rs11749040	4.28369	0.0384797	4.60018	0.0319686	Thickness in right precuneus gyrus	MS
rs11809700	4.32525	0.037551	4.658	0.0309092	Thickness in right precuneus gyrus	MS
rs56232455	8.27736	0.00401425	8.61886	0.003327	Thickness in right precuneus gyrus	MS
rs7222450	4.8394	0.0278166	4.4054	0.0358254	Thickness in right precuneus gyrus	MS
rs7975763	5.32301	0.0210456	5.80241	0.0160042	Thickness in right precuneus gyrus	MS
rs11079784	15.7329	7.29428e-05	14.2321	0.000161592	Thickness in right rostralanteriorcingulate gyrus	MS
rs12365699	4.17387	0.0410519	3.4141	0.0646418	Thickness in right rostralanteriorcingulate gyrus	MS
rs12434551	4.36289	0.0367299	3.56717	0.0589327	Thickness in right rostralanteriorcingulate gyrus	MS
rs35657082	5.55325	0.0184464	4.90681	0.026751	Thickness in right rostralanteriorcingulate gyrus	MS
rs6032662	3.8851	0.0487165	4.63857	0.031261	Thickness in right rostralanteriorcingulate gyrus	MS
rs8102445	4.61017	0.0317828	3.76734	0.0522626	Thickness in right rostralanteriorcingulate gyrus	MS
rs1112718	3.70082	0.0543856	3.97018	0.0463129	Thickness in right rostralmiddlefrontal gyrus	MS
rs11809700	3.79424	0.0514294	4.01528	0.0450897	Thickness in right rostralmiddlefrontal gyrus	MS
rs12434551	4.53016	0.0333024	4.24104	0.039458	Thickness in right rostralmiddlefrontal gyrus	MS
rs55970742	5.00231	0.0253135	5.34183	0.0208195	Thickness in right rostralmiddlefrontal gyrus	MS
rs56232455	12.9954	0.000312256	13.2989	0.000265567	Thickness in right rostralmiddlefrontal gyrus	MS
rs6032662	7.34715	0.00671691	7.69284	0.00554404	Thickness in right rostralmiddlefrontal gyrus	MS
rs72928038	6.14008	0.0132151	5.8565	0.0155197	Thickness in right rostralmiddlefrontal gyrus	MS
rs11809700	4.7766	0.0288489	5.15647	0.02316	Thickness in right superiorfrontal gyrus	MS
rs2150879	4.89364	0.0269559	4.43808	0.0351457	Thickness in right superiorfrontal gyrus	MS
rs4808760	4.36915	0.0365953	4.75832	0.029157	Thickness in right superiorfrontal gyrus	MS
rs56232455	15.1729	9.81023e-05	15.6737	7.52625e-05	Thickness in right superiorfrontal gyrus	MS
rs7222450	7.7089	0.00549491	7.11229	0.00765571	Thickness in right superiorfrontal gyrus	MS
rs72928038	4.63993	0.0312362	4.26761	0.0388456	Thickness in right superiorfrontal gyrus	MS
rs7855251	4.48666	0.0341603	4.02158	0.0449215	Thickness in right superiorfrontal gyrus	MS
rs1112718	4.0789	0.0434219	4.00215	0.0454422	Thickness in right superiorparietal gyrus	MS
rs11809700	7.87636	0.00500853	7.78945	0.00525521	Thickness in right superiorparietal gyrus	MS
rs2150879	4.64823	0.0310855	4.73145	0.029616	Thickness in right superiorparietal gyrus	MS
rs56232455	11.3689	0.000746843	11.2907	0.000778966	Thickness in right superiorparietal gyrus	MS
rs59655222	4.13707	0.0419537	4.21012	0.0401834	Thickness in right superiorparietal gyrus	MS
rs7190580	3.8734	0.049057	3.78977	0.0515667	Thickness in right superiorparietal gyrus	MS
rs7222450	5.82852	0.0157684	5.92531	0.0149249	Thickness in right superiorparietal gyrus	MS
rs9261407	4.04165	0.0443903	3.98267	0.0459706	Thickness in right superiorparietal gyrus	MS
rs9610458	5.19912	0.0225983	5.11865	0.02367	Thickness in right superiorparietal gyrus	MS
rs11079784	4.03615	0.0445352	3.5586	0.0592378	Thickness in right superiortemporal gyrus	MS
rs11749040	7.05928	0.00788558	7.58949	0.00587095	Thickness in right superiortemporal gyrus	MS
rs11809700	6.45777	0.0110468	6.98896	0.00820138	Thickness in right superiortemporal gyrus	MS
rs2857700	3.90603	0.0481131	5.12417	0.0235949	Thickness in right superiortemporal gyrus	MS
rs35657082	4.21711	0.0400184	3.85801	0.049509	Thickness in right superiortemporal gyrus	MS
rs3809627	3.37766	0.0660859	3.89418	0.0484536	Thickness in right superiortemporal gyrus	MS
rs56232455	22.5845	2.01097e-06	23.3187	1.37257e-06	Thickness in right superiortemporal gyrus	MS
rs7222450	5.06177	0.0244592	4.48637	0.0341661	Thickness in right superiortemporal gyrus	MS
rs7855251	7.9477	0.00481486	7.2018	0.00728306	Thickness in right superiortemporal gyrus	MS
rs9992763	4.66439	0.0307944	5.29255	0.0214169	Thickness in right superiortemporal gyrus	MS
rs11079784	5.95779	0.0146524	6.04496	0.013946	Thickness in right supramarginal gyrus	MS
rs11749040	5.0956	0.0239867	5.03159	0.024889	Thickness in right supramarginal gyrus	MS
rs56232455	14.2421	0.000160731	14.1583	0.000168054	Thickness in right supramarginal gyrus	MS
rs7222450	5.20546	0.022516	5.29308	0.0214104	Thickness in right supramarginal gyrus	MS
rs9263864	5.30153	0.0213067	5.32647	0.0210039	Thickness in right supramarginal gyrus	MS
rs9591325	5.17069	0.022971	5.08975	0.0240677	Thickness in right supramarginal gyrus	MS
rs11079784	7.12444	0.007604	7.05107	0.00792181	Thickness in right transversetemporal gyrus	MS
rs11749040	4.07896	0.0434203	4.12357	0.0422896	Thickness in right transversetemporal gyrus	MS
rs11809700	4.09977	0.0428889	4.14655	0.0417195	Thickness in right transversetemporal gyrus	MS
rs2760522	4.54296	0.0330544	4.47873	0.0343192	Thickness in right transversetemporal gyrus	MS
rs34695601	3.95099	0.0468438	4.0116	0.0451883	Thickness in right transversetemporal gyrus	MS
rs56232455	8.28744	0.00399201	8.33713	0.00388428	Thickness in right transversetemporal gyrus	MS
rs6032662	9.0425	0.00263775	9.12072	0.0025273	Thickness in right transversetemporal gyrus	MS
rs721847	4.60761	0.0318303	4.57637	0.0324158	Thickness in right transversetemporal gyrus	MS
rs8102445	4.19499	0.0405436	4.25521	0.03913	Thickness in right transversetemporal gyrus	MS
rs9263864	4.38497	0.0362572	4.36744	0.036632	Thickness in right transversetemporal gyrus	MS
rs9610458	5.46277	0.0194259	5.52436	0.0187535	Thickness in right transversetemporal gyrus	MS
rs12147246	11.4431	0.000717603	13.187	0.000281902	Volume in right caudalanteriorcingulate gyrus	MS
rs1250551	6.27621	0.012237	7.41228	0.00647802	Volume in right caudalanteriorcingulate gyrus	MS
rs1860545	3.32808	0.0681064	4.15168	0.0415932	Volume in right caudalanteriorcingulate gyrus	MS
rs2760522	6.49462	0.0108201	7.81845	0.00517156	Volume in right caudalanteriorcingulate gyrus	MS
rs2857700	8.59629	0.00336849	5.77357	0.0162689	Volume in right caudalanteriorcingulate gyrus	MS
rs438613	5.09896	0.0239403	4.3571	0.0368551	Volume in right caudalanteriorcingulate gyrus	MS
rs74449127	3.8273	0.0504242	4.19157	0.0406255	Volume in right caudalanteriorcingulate gyrus	MS
rs7855251	3.31614	0.0686029	4.2876	0.0383914	Volume in right caudalanteriorcingulate gyrus	MS
rs7975763	5.8247	0.0158027	4.70538	0.0300684	Volume in right caudalanteriorcingulate gyrus	MS
rs9843355	7.71425	0.00547866	6.4907	0.010844	Volume in right caudalanteriorcingulate gyrus	MS
rs9992763	5.42912	0.0198037	4.28781	0.0383865	Volume in right caudalanteriorcingulate gyrus	MS
rs10936602	4.16379	0.0412969	4.39846	0.0359714	Volume in right caudalmiddlefrontal gyrus	MS
rs13327021	10.6662	0.0010911	10.9944	0.000913871	Volume in right caudalmiddlefrontal gyrus	MS
rs4896153	7.75241	0.00536409	7.53037	0.00606674	Volume in right caudalmiddlefrontal gyrus	MS
rs62420820	5.0235	0.0250056	5.2361	0.0221228	Volume in right caudalmiddlefrontal gyrus	MS
rs721847	4.0729	0.0435763	3.96494	0.0464571	Volume in right caudalmiddlefrontal gyrus	MS
rs7975763	5.69351	0.0170277	5.43373	0.0197515	Volume in right caudalmiddlefrontal gyrus	MS
rs35657082	4.34108	0.0372034	4.72431	0.0297392	Volume in right cuneus gyrus	MS
rs7200146	6.67509	0.00977694	7.04282	0.00795835	Volume in right cuneus gyrus	MS
rs7200146	4.63803	0.031271	4.23021	0.0397104	Volume in right entorhinal gyrus	MS
rs7592560	5.31629	0.0211269	4.5377	0.0331561	Volume in right entorhinal gyrus	MS
rs7975763	6.01135	0.0142142	5.14171	0.0233577	Volume in right entorhinal gyrus	MS
rs802730	4.3014	0.0380811	5.05131	0.0246073	Volume in right entorhinal gyrus	MS
rs1177228	3.97589	0.0461559	4.05969	0.0439186	Volume in right fusiform gyrus	MS
rs12612620	6.53179	0.0105963	6.49078	0.0108436	Volume in right fusiform gyrus	MS
rs1738074	3.93279	0.0473532	4.00509	0.0453632	Volume in right fusiform gyrus	MS
rs483180	6.06962	0.0137527	6.16912	0.0129999	Volume in right fusiform gyrus	MS
rs56232455	10.0716	0.00150572	9.99625	0.0015686	Volume in right fusiform gyrus	MS
rs2857700	6.86452	0.00879238	4.34799	0.0370527	Volume in right inferiorparietal gyrus	MS
rs354033	6.10801	0.0134571	4.92126	0.0265282	Volume in right inferiorparietal gyrus	MS
rs3809627	4.90586	0.0267657	3.85184	0.0496913	Volume in right inferiorparietal gyrus	MS
rs4808760	6.08997	0.0135951	5.12538	0.0235785	Volume in right inferiorparietal gyrus	MS
rs56232455	5.68971	0.0170646	5.0291	0.0249249	Volume in right inferiorparietal gyrus	MS
rs6032662	4.15815	0.0414347	3.32771	0.0681218	Volume in right inferiorparietal gyrus	MS
rs1465697	5.81679	0.0158739	4.56372	0.032656	Volume in right inferiortemporal gyrus	MS
rs17124032	5.24694	0.0219854	4.15084	0.0416138	Volume in right inferiortemporal gyrus	MS
rs34695601	4.74439	0.0293939	3.52086	0.0606011	Volume in right inferiortemporal gyrus	MS
rs3809627	14.6647	0.000128432	17.0745	3.59422e-05	Volume in right inferiortemporal gyrus	MS
rs483180	6.83888	0.00891948	5.40837	0.0200404	Volume in right inferiortemporal gyrus	MS
rs701006	4.41953	0.0355299	5.60408	0.0179187	Volume in right inferiortemporal gyrus	MS
rs12478539	6.83931	0.00891734	6.83955	0.00891613	Volume in right insula gyrus	MS
rs17124032	4.81053	0.0282863	4.81073	0.0282831	Volume in right insula gyrus	MS
rs2760522	7.09344	0.00773667	7.09372	0.00773547	Volume in right insula gyrus	MS
rs28749166	5.96168	0.0146201	5.96195	0.0146179	Volume in right insula gyrus	MS
rs6670198	5.778	0.016228	5.77783	0.0162296	Volume in right insula gyrus	MS
rs7855251	5.61731	0.0177839	5.61756	0.0177814	Volume in right insula gyrus	MS
rs11079784	8.27603	0.00401719	7.91489	0.00490295	Volume in right isthmuscingulate gyrus	MS
rs2760522	4.06589	0.0437576	3.7899	0.0515628	Volume in right isthmuscingulate gyrus	MS
rs28834106	4.49386	0.0340168	4.75004	0.0292976	Volume in right isthmuscingulate gyrus	MS
rs3809627	7.65562	0.00565957	8.04881	0.00455336	Volume in right isthmuscingulate gyrus	MS
rs483180	4.1895	0.0406752	3.91927	0.0477357	Volume in right isthmuscingulate gyrus	MS
rs701006	16.09	6.04027e-05	15.601	7.82121e-05	Volume in right isthmuscingulate gyrus	MS
rs9263864	5.23622	0.0221212	5.32489	0.021023	Volume in right isthmuscingulate gyrus	MS
rs9843355	6.67423	0.00978168	6.34463	0.0117737	Volume in right isthmuscingulate gyrus	MS
rs10063294	3.997	0.0455813	3.2122	0.0730913	Volume in right lateraloccipital gyrus	MS
rs12478539	4.65266	0.0310056	5.5036	0.0189774	Volume in right lateraloccipital gyrus	MS
rs1465697	5.30446	0.0212709	4.44669	0.0349689	Volume in right lateraloccipital gyrus	MS
rs415759	6.46237	0.0110183	7.63199	0.00573419	Volume in right lateraloccipital gyrus	MS
rs4896153	3.50485	0.0611895	4.099	0.0429086	Volume in right lateraloccipital gyrus	MS
rs58546351	4.82987	0.0279707	5.75954	0.0163993	Volume in right lateraloccipital gyrus	MS
rs7190580	7.158	0.00746303	6.01851	0.0141566	Volume in right lateraloccipital gyrus	MS
rs7855251	4.08278	0.0433223	3.265	0.0707731	Volume in right lateraloccipital gyrus	MS
rs7975763	4.40032	0.0359321	3.56692	0.0589414	Volume in right lateraloccipital gyrus	MS
rs2760522	3.8152	0.0507894	4.53871	0.0331366	Volume in right lateralorbitofrontal gyrus	MS
rs4808760	9.34017	0.00224185	8.47945	0.0035918	Volume in right lateralorbitofrontal gyrus	MS
rs4939490	5.04787	0.0246563	4.49122	0.0340694	Volume in right lateralorbitofrontal gyrus	MS
rs7190580	6.05074	0.0139005	5.17178	0.0229566	Volume in right lateralorbitofrontal gyrus	MS
rs9275601	2.79959	0.0942885	4.4473	0.0349566	Volume in right lateralorbitofrontal gyrus	MS
rs9992763	8.48185	0.00358706	7.43582	0.00639383	Volume in right lateralorbitofrontal gyrus	MS
rs11079784	6.08936	0.0135998	6.12452	0.0133319	Volume in right lingual gyrus	MS
rs12925972	6.98291	0.00822919	6.94112	0.00842365	Volume in right lingual gyrus	MS
rs35703946	5.11275	0.0237506	5.14226	0.0233503	Volume in right lingual gyrus	MS
rs3809627	18.2538	1.93335e-05	18.1867	2.00272e-05	Volume in right lingual gyrus	MS
rs721847	5.14932	0.0232555	5.16641	0.0230277	Volume in right lingual gyrus	MS
rs9263864	12.1568	0.000489105	12.1417	0.000493073	Volume in right lingual gyrus	MS
rs11079784	4.49492	0.0339957	3.57379	0.0586982	Volume in right medialorbitofrontal gyrus	MS
rs1860545	11.0373	0.000892951	12.5259	0.000401355	Volume in right medialorbitofrontal gyrus	MS
rs28382587	5.5522	0.0184575	5.11495	0.0237206	Volume in right medialorbitofrontal gyrus	MS
rs55970742	5.82041	0.0158412	4.64997	0.0310541	Volume in right medialorbitofrontal gyrus	MS
rs56232455	6.96625	0.00830614	6.22871	0.0125695	Volume in right medialorbitofrontal gyrus	MS
rs6496663	4.14278	0.0418124	3.15383	0.0757492	Volume in right medialorbitofrontal gyrus	MS
rs6670198	5.14819	0.0232707	4.40105	0.0359168	Volume in right medialorbitofrontal gyrus	MS
rs7975763	2.93633	0.0866074	3.84973	0.049754	Volume in right medialorbitofrontal gyrus	MS
rs9263864	11.3782	0.000743112	11.8539	0.0005754	Volume in right medialorbitofrontal gyrus	MS
rs9271348	4.00575	0.0453454	0.668703	0.413504	Volume in right medialorbitofrontal gyrus	MS
rs9275601	2.91153	0.0879484	5.4102	0.0200194	Volume in right medialorbitofrontal gyrus	MS
rs12925972	4.72038	0.0298072	4.55048	0.0329096	Volume in right middletemporal gyrus	MS
rs2150879	5.83844	0.0156797	6.01693	0.0141692	Volume in right middletemporal gyrus	MS
rs28749166	5.58648	0.0180996	5.783	0.0161819	Volume in right middletemporal gyrus	MS
rs3809627	14.9906	0.000108049	14.6887	0.000126805	Volume in right middletemporal gyrus	MS
rs415759	4.40194	0.035898	4.57332	0.0324735	Volume in right middletemporal gyrus	MS
rs4808760	3.94607	0.0469809	3.82128	0.0506056	Volume in right middletemporal gyrus	MS
rs701006	5.23418	0.0221473	5.07837	0.0242262	Volume in right middletemporal gyrus	MS
rs721847	5.18441	0.0227904	5.27016	0.021694	Volume in right middletemporal gyrus	MS
rs802730	3.88466	0.0487293	4.02834	0.044742	Volume in right middletemporal gyrus	MS
rs12434551	4.95699	0.0259854	4.60171	0.0319402	Volume in right paracentral gyrus	MS
rs13327021	4.65373	0.0309862	4.32664	0.0375202	Volume in right paracentral gyrus	MS
rs2857700	4.15991	0.0413917	3.4409	0.0636012	Volume in right paracentral gyrus	MS
rs56232455	4.76793	0.0289947	4.55517	0.0328196	Volume in right paracentral gyrus	MS
rs6670198	8.36631	0.0038224	8.03024	0.00460026	Volume in right paracentral gyrus	MS
rs7200146	6.06258	0.0138076	6.28524	0.0121748	Volume in right paracentral gyrus	MS
rs7222450	3.98045	0.0460312	4.32547	0.0375461	Volume in right paracentral gyrus	MS
rs7855251	17.3307	3.1408e-05	18.0635	2.13653e-05	Volume in right paracentral gyrus	MS
rs9591325	8.38908	0.00377482	8.85373	0.00292491	Volume in right paracentral gyrus	MS
rs9843355	3.84236	0.049973	3.53437	0.0601091	Volume in right paracentral gyrus	MS
rs1077667	3.87732	0.0489426	3.76951	0.0521949	Volume in right parahippocampal gyrus	MS
rs12478539	6.04286	0.0139627	6.19678	0.0127983	Volume in right parahippocampal gyrus	MS
rs2760522	6.19681	0.0127981	6.37178	0.0115949	Volume in right parahippocampal gyrus	MS
rs3809627	8.87763	0.00288686	8.66932	0.00323613	Volume in right parahippocampal gyrus	MS
rs7222450	10.4688	0.00121409	10.6911	0.00107651	Volume in right parahippocampal gyrus	MS
rs12434551	4.31624	0.0377503	4.39256	0.0360961	Volume in right parsopercularis gyrus	MS
rs3809627	5.4921	0.0191026	5.58435	0.0181217	Volume in right parsopercularis gyrus	MS
rs4808760	4.01441	0.045113	4.07812	0.043442	Volume in right parsopercularis gyrus	MS
rs8102445	4.78016	0.0287895	4.69811	0.0301959	Volume in right parsopercularis gyrus	MS
rs9261407	4.56921	0.0325516	4.62947	0.0314273	Volume in right parsopercularis gyrus	MS
rs10063294	5.73804	0.0166013	5.73204	0.0166582	Volume in right parsorbitalis gyrus	MS
rs11809700	5.44885	0.0195812	5.45342	0.01953	Volume in right parsorbitalis gyrus	MS
rs1738074	3.96214	0.0465346	3.95769	0.0466577	Volume in right parsorbitalis gyrus	MS
rs28749166	4.28205	0.0385168	4.27642	0.0386447	Volume in right parsorbitalis gyrus	MS
rs4808760	11.2062	0.000815255	11.2132	0.000812184	Volume in right parsorbitalis gyrus	MS
rs62420820	4.03806	0.044485	4.03372	0.0445995	Volume in right parsorbitalis gyrus	MS
rs7190580	4.11883	0.0424084	4.1243	0.0422715	Volume in right parsorbitalis gyrus	MS
rs7975763	4.58471	0.0322585	4.59013	0.0321565	Volume in right parsorbitalis gyrus	MS
rs1026916	4.44763	0.0349497	4.81927	0.0281433	Volume in right parstriangularis gyrus	MS
rs12478539	8.72017	0.00314709	9.30545	0.00228474	Volume in right parstriangularis gyrus	MS
rs2857700	8.58443	0.0033905	7.2699	0.00701199	Volume in right parstriangularis gyrus	MS
rs28749166	8.42361	0.0037038	9.10969	0.00254259	Volume in right parstriangularis gyrus	MS
rs56232455	5.71309	0.0168389	5.41893	0.0199196	Volume in right parstriangularis gyrus	MS
rs9261407	4.48384	0.0342167	4.1555	0.0414995	Volume in right parstriangularis gyrus	MS
rs9955954	9.18168	0.0024445	8.5179	0.00351671	Volume in right parstriangularis gyrus	MS
rs35657082	5.48982	0.0191275	5.43891	0.0196929	Volume in right pericalcarine gyrus	MS
rs3809627	9.66472	0.0018784	9.76765	0.00177609	Volume in right pericalcarine gyrus	MS
rs7200146	5.2471	0.0219834	5.20826	0.0224798	Volume in right pericalcarine gyrus	MS
rs7222450	6.22991	0.012561	6.15004	0.0131409	Volume in right pericalcarine gyrus	MS
rs7975763	12.0799	0.000509672	12.1925	0.000479812	Volume in right pericalcarine gyrus	MS
rs9263864	7.70719	0.00550012	7.73242	0.00542379	Volume in right pericalcarine gyrus	MS
rs9275601	4.38455	0.0362661	4.55495	0.0328237	Volume in right pericalcarine gyrus	MS
rs4808760	4.06777	0.043709	4.07611	0.0434937	Volume in right postcentral gyrus	MS
rs56232455	6.63686	0.00998901	6.64431	0.00994728	Volume in right postcentral gyrus	MS
rs7200146	4.5357	0.0331949	4.5301	0.0333038	Volume in right postcentral gyrus	MS
rs72928038	5.04865	0.0246452	5.03966	0.0247734	Volume in right postcentral gyrus	MS
rs7855251	9.79671	0.00174824	9.7807	0.00176353	Volume in right postcentral gyrus	MS
rs17124032	3.69751	0.0544936	4.54993	0.0329202	Volume in right posteriorcingulate gyrus	MS
rs2760522	8.37005	0.00381456	9.87471	0.00167566	Volume in right posteriorcingulate gyrus	MS
rs2857700	4.25232	0.0391968	2.33975	0.12611	Volume in right posteriorcingulate gyrus	MS
rs28749166	4.54689	0.0329786	5.74322	0.0165524	Volume in right posteriorcingulate gyrus	MS
rs13327021	11.5925	0.000662195	12.2361	0.000468746	Volume in right precentral gyrus	MS
rs4896153	4.69061	0.0303278	4.37093	0.0365569	Volume in right precentral gyrus	MS
rs7190580	10.2608	0.0013589	10.9738	0.000924075	Volume in right precentral gyrus	MS
rs7200146	10.3494	0.00129518	10.0041	0.00156191	Volume in right precentral gyrus	MS
rs7222450	4.48523	0.034189	4.06248	0.0438461	Volume in right precentral gyrus	MS
rs7855251	3.9223	0.0476497	3.51651	0.0607604	Volume in right precentral gyrus	MS
rs7975763	3.99257	0.0457013	4.41471	0.0356303	Volume in right precentral gyrus	MS
rs12365699	3.86719	0.0492388	3.79162	0.0515098	Volume in right precuneus gyrus	MS
rs2150879	4.89537	0.0269288	4.98353	0.0255897	Volume in right precuneus gyrus	MS
rs59655222	4.40118	0.0359142	4.47896	0.0343146	Volume in right precuneus gyrus	MS
rs9610458	3.85733	0.049529	3.78584	0.051688	Volume in right precuneus gyrus	MS
rs1177228	4.50685	0.0337594	4.90373	0.0267987	Volume in right rostralanteriorcingulate gyrus	MS
rs12434551	4.20105	0.040399	3.85637	0.0495575	Volume in right rostralanteriorcingulate gyrus	MS
rs2760522	9.15805	0.00247626	9.71929	0.00182344	Volume in right rostralanteriorcingulate gyrus	MS
rs58546351	3.74257	0.0530429	4.08734	0.0432056	Volume in right rostralanteriorcingulate gyrus	MS
rs9610458	4.63469	0.0313318	4.29918	0.0381307	Volume in right rostralanteriorcingulate gyrus	MS
rs4808760	7.33256	0.00677166	6.75875	0.0093289	Volume in right rostralmiddlefrontal gyrus	MS
rs59655222	6.88215	0.00870608	6.28456	0.0121795	Volume in right rostralmiddlefrontal gyrus	MS
rs6032662	3.54333	0.0597852	3.9855	0.0458934	Volume in right rostralmiddlefrontal gyrus	MS
rs6670198	4.35211	0.0369632	3.98401	0.0459341	Volume in right rostralmiddlefrontal gyrus	MS
rs8102445	3.93167	0.047385	4.45846	0.0347288	Volume in right rostralmiddlefrontal gyrus	MS
rs9591325	5.37408	0.0204381	5.95246	0.0146968	Volume in right rostralmiddlefrontal gyrus	MS
rs11809700	5.46259	0.0194278	4.90602	0.0267633	Volume in right superiorfrontal gyrus	MS
rs2857700	5.3726	0.0204555	3.9007	0.048266	Volume in right superiorfrontal gyrus	MS
rs4808760	10.4561	0.00122243	9.62815	0.00191617	Volume in right superiorfrontal gyrus	MS
rs56232455	8.75546	0.00308677	8.22242	0.0041376	Volume in right superiorfrontal gyrus	MS
rs802730	4.8454	0.0277199	5.52389	0.0187585	Volume in right superiorfrontal gyrus	MS
rs11749040	5.38402	0.020322	4.57595	0.0324237	Volume in right superiorparietal gyrus	MS
rs2150879	8.17917	0.00423741	9.57506	0.00197238	Volume in right superiorparietal gyrus	MS
rs2248137	5.61449	0.0178126	4.6012	0.0319495	Volume in right superiorparietal gyrus	MS
rs35540610	6.79882	0.00912184	7.96436	0.00477074	Volume in right superiorparietal gyrus	MS
rs35657082	5.90706	0.0150803	6.73771	0.00943955	Volume in right superiorparietal gyrus	MS
rs438613	6.47481	0.0109414	7.37661	0.00660777	Volume in right superiorparietal gyrus	MS
rs4808760	4.39316	0.0360834	3.5853	0.0582929	Volume in right superiorparietal gyrus	MS
rs56232455	4.31431	0.0377931	3.74542	0.0529524	Volume in right superiorparietal gyrus	MS
rs6990534	6.3281	0.0118839	5.15994	0.0231137	Volume in right superiorparietal gyrus	MS
rs701006	7.41744	0.00645945	6.27044	0.0122768	Volume in right superiorparietal gyrus	MS
rs9263864	3.80979	0.0509538	4.08356	0.0433024	Volume in right superiorparietal gyrus	MS
rs9610458	9.42259	0.00214328	8.14237	0.00432427	Volume in right superiorparietal gyrus	MS
rs9955954	5.10021	0.0239229	4.01841	0.0450062	Volume in right superiorparietal gyrus	MS
rs12434551	9.00615	0.00269073	7.93968	0.00483624	Volume in right superiortemporal gyrus	MS
rs2760522	5.78357	0.0161767	6.7593	0.00932601	Volume in right superiortemporal gyrus	MS
rs2857700	4.01579	0.0450762	2.52019	0.112397	Volume in right superiortemporal gyrus	MS
rs3809627	15.7806	7.1127e-05	14.2586	0.000159328	Volume in right superiortemporal gyrus	MS
rs4808760	4.78958	0.0286324	4.12004	0.0423781	Volume in right superiortemporal gyrus	MS
rs483180	4.03642	0.0445281	4.82675	0.0280214	Volume in right superiortemporal gyrus	MS
rs56232455	8.25701	0.00405949	7.63074	0.00573817	Volume in right superiortemporal gyrus	MS
rs7222450	5.28248	0.021541	6.19669	0.012799	Volume in right superiortemporal gyrus	MS
rs7855251	5.71723	0.0167992	6.69547	0.00966582	Volume in right superiortemporal gyrus	MS
rs9992763	7.0105	0.00810331	5.97117	0.0145416	Volume in right superiortemporal gyrus	MS
rs140522	4.38476	0.0362616	4.08366	0.0432998	Volume in right supramarginal gyrus	MS
rs2150879	7.99382	0.00469372	8.41178	0.00372798	Volume in right supramarginal gyrus	MS
rs3809627	9.18906	0.00243466	8.72222	0.00314355	Volume in right supramarginal gyrus	MS
rs438613	4.72107	0.0297952	4.95581	0.0260032	Volume in right supramarginal gyrus	MS
rs4808760	9.11236	0.00253888	8.73584	0.00312016	Volume in right supramarginal gyrus	MS
rs701006	7.90303	0.0049352	7.52372	0.00608918	Volume in right supramarginal gyrus	MS
rs721847	4.72571	0.0297149	4.8894	0.0270221	Volume in right supramarginal gyrus	MS
rs7222450	5.02247	0.0250205	5.36809	0.0205084	Volume in right supramarginal gyrus	MS
rs7855251	7.96094	0.00477977	8.40732	0.00373713	Volume in right supramarginal gyrus	MS
rs9263864	4.65119	0.031032	4.74417	0.0293978	Volume in right supramarginal gyrus	MS
rs1014486	4.53133	0.0332797	3.8293	0.050364	Volume in right transversetemporal gyrus	MS
rs11079784	5.12234	0.0236198	5.90459	0.0151015	Volume in right transversetemporal gyrus	MS
rs1177228	3.68429	0.0549273	4.421	0.0354992	Volume in right transversetemporal gyrus	MS
rs11809700	6.65753	0.00987378	5.95816	0.0146493	Volume in right transversetemporal gyrus	MS
rs12147246	6.18817	0.0128607	5.30857	0.0212208	Volume in right transversetemporal gyrus	MS
rs12434551	6.88277	0.00870307	6.01029	0.0142227	Volume in right transversetemporal gyrus	MS
rs28703878	3.95296	0.0467891	4.58957	0.032167	Volume in right transversetemporal gyrus	MS
rs4939490	3.95025	0.0468643	3.44446	0.0634643	Volume in right transversetemporal gyrus	MS
rs59655222	11.3036	0.000773561	12.4078	0.000427537	Volume in right transversetemporal gyrus	MS
rs721847	5.17573	0.0229046	5.58466	0.0181184	Volume in right transversetemporal gyrus	MS
rs7222450	5.9663	0.0145818	6.87333	0.00874915	Volume in right transversetemporal gyrus	MS
rs7855251	7.76275	0.00533346	8.82365	0.00297351	Volume in right transversetemporal gyrus	MS
rs9261407	4.25549	0.0391236	3.72799	0.0535077	Volume in right transversetemporal gyrus	MS
rs9263864	5.59697	0.0179915	5.83925	0.0156725	Volume in right transversetemporal gyrus	MS
rs13327021	6.06204	0.0138118	5.34549	0.0207759	Volume in right accumbens area nucleus	MS
rs28382587	10.4753	0.00120979	10.8879	0.000967921	Volume in right accumbens area nucleus	MS
rs35657082	7.69372	0.00554133	8.32568	0.00390886	Volume in right accumbens area nucleus	MS
rs4808760	4.98881	0.0255118	5.61879	0.0177689	Volume in right accumbens area nucleus	MS
rs6496663	4.73273	0.0295939	5.51574	0.0188461	Volume in right accumbens area nucleus	MS
rs9843355	6.78299	0.00920304	5.99512	0.0143455	Volume in right accumbens area nucleus	MS
rs9992763	5.69888	0.0169758	4.88958	0.0270192	Volume in right accumbens area nucleus	MS
rs1177228	8.79784	0.00301588	8.90376	0.00284584	Volume in right amygdala nucleus	MS
rs1860545	4.63187	0.0313834	4.69797	0.0301982	Volume in right amygdala nucleus	MS
rs3809627	17.1548	3.44536e-05	17.0068	3.72462e-05	Volume in right amygdala nucleus	MS
rs11079784	7.90906	0.00491879	7.62854	0.00574518	Volume in right caudate nucleus	MS
rs12612620	6.88461	0.00869408	6.77346	0.0092523	Volume in right caudate nucleus	MS
rs2150879	5.23977	0.0220762	5.48072	0.0192274	Volume in right caudate nucleus	MS
rs2546890	11.2105	0.00081336	10.9018	0.000960684	Volume in right caudate nucleus	MS
rs2681424	7.00716	0.00811842	6.77191	0.00926035	Volume in right caudate nucleus	MS
rs28382587	12.6878	0.000368041	12.836	0.000340014	Volume in right caudate nucleus	MS
rs35657082	12.4658	0.000414465	12.7262	0.000360574	Volume in right caudate nucleus	MS
rs701006	4.05559	0.0440253	4.25414	0.0391549	Volume in right caudate nucleus	MS
rs9261407	6.47828	0.0109201	6.68286	0.00973444	Volume in right caudate nucleus	MS
rs1014486	4.81843	0.028157	4.11589	0.0424823	Volume in right cerebellum	MS
rs2248137	4.61482	0.0316968	3.95405	0.0467586	Volume in right cerebellum	MS
rs2546890	5.88688	0.0152541	6.63112	0.0100212	Volume in right cerebellum	MS
rs3809627	9.25426	0.00234948	8.20097	0.00418679	Volume in right cerebellum	MS
rs438613	7.08439	0.00777581	6.44982	0.0110964	Volume in right cerebellum	MS
rs4808760	3.62635	0.0568713	4.19598	0.0405199	Volume in right cerebellum	MS
rs483180	4.9958	0.0254089	5.78751	0.0161405	Volume in right cerebellum	MS
rs56232455	4.07416	0.043544	3.67696	0.0551695	Volume in right cerebellum	MS
rs59655222	3.79895	0.0512848	4.42832	0.0353472	Volume in right cerebellum	MS
rs7975763	23.9797	9.7359e-07	25.7193	3.94857e-07	Volume in right cerebellum	MS
rs802730	5.29922	0.021335	4.56942	0.0325477	Volume in right cerebellum	MS
rs9271348	6.7219	0.00952363	3.10151	0.0782198	Volume in right cerebellum	MS
rs9992763	3.54791	0.0596206	4.28047	0.0385526	Volume in right cerebellum	MS
rs1077667	4.34559	0.037105	3.8902	0.0485688	Volume in right hippocampus gyrus	MS
rs12365699	3.6119	0.0573677	4.12457	0.0422648	Volume in right hippocampus gyrus	MS
rs12478539	5.02311	0.0250112	5.60694	0.0178894	Volume in right hippocampus gyrus	MS
rs354033	4.31639	0.037747	3.7403	0.053115	Volume in right hippocampus gyrus	MS
rs3809627	26.4019	2.77266e-07	24.9513	5.87965e-07	Volume in right hippocampus gyrus	MS
rs4808760	6.80947	0.00906755	6.2191	0.0126379	Volume in right hippocampus gyrus	MS
rs58546351	7.63698	0.00571835	8.40463	0.00374266	Volume in right hippocampus gyrus	MS
rs7222450	5.876	0.0153486	6.57011	0.0103706	Volume in right hippocampus gyrus	MS
rs8102445	5.39625	0.0201801	4.77557	0.0288663	Volume in right hippocampus gyrus	MS
rs11809700	4.62663	0.0314794	4.72681	0.029696	Volume in right pallidum nucleus	MS
rs12434551	3.89034	0.0485647	4.00393	0.0453943	Volume in right pallidum nucleus	MS
rs41558815	5.46232	0.0194309	5.42519	0.0198483	Volume in right pallidum nucleus	MS
rs7200146	8.31009	0.00394254	8.21948	0.0041443	Volume in right pallidum nucleus	MS
rs9610458	5.07101	0.0243293	5.19072	0.0227078	Volume in right pallidum nucleus	MS
rs10801908	5.50486	0.0189637	5.23504	0.0221363	Volume in right putamen nucleus	MS
rs12478539	16.7772	4.20347e-05	16.1476	5.85942e-05	Volume in right putamen nucleus	MS
rs28382587	14.6159	0.0001318	14.8669	0.000115369	Volume in right putamen nucleus	MS
rs2857700	5.67877	0.0171714	4.82689	0.0280191	Volume in right putamen nucleus	MS
rs35657082	13.9306	0.000189683	14.3657	0.000150518	Volume in right putamen nucleus	MS
rs4325907	3.99109	0.0457415	3.64841	0.0561227	Volume in right putamen nucleus	MS
rs4808760	6.06128	0.0138177	6.41531	0.0113141	Volume in right putamen nucleus	MS
rs59655222	5.68905	0.0170711	6.05918	0.0138342	Volume in right putamen nucleus	MS
rs721847	4.79386	0.0285613	4.61178	0.031753	Volume in right putamen nucleus	MS
rs9261407	14.5597	0.000135791	15.0434	0.000105069	Volume in right putamen nucleus	MS
rs9610458	5.88906	0.0152352	5.52756	0.0187192	Volume in right putamen nucleus	MS
rs9843355	7.29059	0.00693165	6.86095	0.00880999	Volume in right putamen nucleus	MS
rs9992763	8.37902	0.00379576	7.85957	0.00505523	Volume in right putamen nucleus	MS
rs11079784	22.1049	2.58147e-06	21.9864	2.74593e-06	Volume in right thalamus nucleus	MS
rs1177228	6.09353	0.0135678	6.16223	0.0130507	Volume in right thalamus nucleus	MS
rs12434551	6.80293	0.00910082	6.73516	0.00945305	Volume in right thalamus nucleus	MS
rs4808760	5.62841	0.0176716	5.68206	0.0171393	Volume in right thalamus nucleus	MS
rs4896153	5.62153	0.0177411	5.57439	0.0182251	Volume in right thalamus nucleus	MS
rs6670198	4.02568	0.0448126	4.06352	0.0438192	Volume in right thalamus nucleus	MS
rs721847	5.7792	0.016217	5.74713	0.0165157	Volume in right thalamus nucleus	MS
rs7975763	6.94883	0.00838741	7.02104	0.00805574	Volume in right thalamus nucleus	MS
rs9591325	12.7993	0.000346754	12.7087	0.000363957	Volume in right thalamus nucleus	MS
rs117785145	6.91087	0.00856734	4.35361	0.0369307	Area in left inferiorparietal gyrus	NMOSD
rs3132579	9.061	0.0026112	5.87128	0.0153898	Area in left inferiorparietal gyrus	NMOSD
rs386480	1.57707	0.209183	5.84309	0.0156383	Area in left inferiorparietal gyrus	NMOSD
rs12353327	5.01338	0.0251522	5.78529	0.0161608	Area in left isthmuscingulate gyrus	NMOSD
rs79532932	5.52059	0.018794	4.07825	0.0434386	Area in left isthmuscingulate gyrus	NMOSD
rs369073	5.20221	0.0225581	4.27592	0.038656	Area in left lateraloccipital gyrus	NMOSD
rs117785145	9.50835	0.00204539	8.5627	0.0034312	Area in left lateralorbitofrontal gyrus	NMOSD
rs116021398	6.65155	0.00990699	4.60794	0.0318242	Area in left medialorbitofrontal gyrus	NMOSD
rs117785145	7.97922	0.00473173	3.53811	0.0599739	Area in left middletemporal gyrus	NMOSD
rs2535566	4.79777	0.0284966	6.40278	0.0113942	Area in left middletemporal gyrus	NMOSD
rs3132579	7.6887	0.00555676	3.06748	0.0798731	Area in left middletemporal gyrus	NMOSD
rs369073	8.84272	0.00294261	7.0118	0.00809743	Area in left middletemporal gyrus	NMOSD
rs116021398	4.38805	0.0361918	1.76835	0.183586	Area in left paracentral gyrus	NMOSD
rs117785145	9.06766	0.0026017	5.33518	0.0208992	Area in left paracentral gyrus	NMOSD
rs117785145	3.76522	0.052329	5.77923	0.0162166	Area in left parahippocampal gyrus	NMOSD
rs2535566	4.67422	0.0306187	5.427	0.0198277	Area in left parahippocampal gyrus	NMOSD
rs386480	7.71248	0.00548405	3.18127	0.074487	Area in left parahippocampal gyrus	NMOSD
rs10199935	2.12228	0.14517	4.51324	0.0336335	Area in left parsopercularis gyrus	NMOSD
rs2535566	4.73448	0.0295638	6.24366	0.0124639	Area in left parsopercularis gyrus	NMOSD
rs386480	6.96558	0.00830927	0.526852	0.467933	Area in left parsopercularis gyrus	NMOSD
rs75504327	4.25582	0.0391162	2.97447	0.0845878	Area in left parsopercularis gyrus	NMOSD
rs386480	6.67991	0.00975053	4.24732	0.0393123	Area in left parsorbitalis gyrus	NMOSD
rs117785145	4.82872	0.0279894	1.77792	0.182405	Area in left parstriangularis gyrus	NMOSD
rs3132579	7.182	0.00736385	3.04574	0.0809491	Area in left parstriangularis gyrus	NMOSD
rs369073	3.85172	0.0496949	3.34227	0.0675215	Area in left posteriorcingulate gyrus	NMOSD
rs116021398	6.30126	0.0120652	5.03548	0.0248332	Area in left precentral gyrus	NMOSD
rs386480	9.53106	0.00202024	3.37973	0.0660029	Area in left precuneus gyrus	NMOSD
rs79532932	1.7821	0.181892	4.50034	0.0338882	Area in left precuneus gyrus	NMOSD
rs9270549	3.92548	0.0475596	5.74114	0.016572	Area in left precuneus gyrus	NMOSD
rs3132579	4.181	0.0408796	3.4692	0.0625215	Area in left superiorfrontal gyrus	NMOSD
rs369073	4.98948	0.0255019	4.73382	0.0295751	Area in left superiorfrontal gyrus	NMOSD
rs386480	3.87036	0.0491461	5.4208	0.0198982	Area in left superiorfrontal gyrus	NMOSD
rs386480	3.93633	0.0472537	2.17338	0.140417	Area in left superiorparietal gyrus	NMOSD
rs116021398	4.34004	0.0372261	3.83562	0.0501744	Area in left superiortemporal gyrus	NMOSD
rs386480	5.94537	0.014756	4.80921	0.0283081	Area in left superiortemporal gyrus	NMOSD
rs12353327	5.3475	0.020752	5.14861	0.023265	Area in left supramarginal gyrus	NMOSD
rs116021398	8.11943	0.00437933	4.19491	0.0405455	Area in left transversetemporal gyrus	NMOSD
rs3132579	4.6052	0.0318752	1.82379	0.176863	Area in left transversetemporal gyrus	NMOSD
rs116021398	7.05812	0.00789067	4.37373	0.0364971	Thickness in left entorhinal gyrus	NMOSD
rs12353327	4.18665	0.0407435	3.21723	0.0728668	Thickness in left inferiortemporal gyrus	NMOSD
rs369073	6.39471	0.0114461	5.764	0.0163578	Thickness in left inferiortemporal gyrus	NMOSD
rs116021398	5.91832	0.0149842	1.40058	0.236626	Thickness in left insula gyrus	NMOSD
rs2535566	2.76161	0.0965509	4.29954	0.0381227	Thickness in left insula gyrus	NMOSD
rs3132579	12.789	0.000348658	5.45303	0.0195345	Thickness in left insula gyrus	NMOSD
rs386480	9.89015	0.00166166	0.475195	0.490607	Thickness in left insula gyrus	NMOSD
rs58134820	0.386417	0.534189	6.57276	0.0103551	Thickness in left insula gyrus	NMOSD
rs386480	7.71899	0.00546429	2.27189	0.131739	Thickness in left lateraloccipital gyrus	NMOSD
rs9270549	3.21402	0.07301	4.90522	0.0267757	Thickness in left lateraloccipital gyrus	NMOSD
rs12353327	5.27559	0.0216265	3.37709	0.0661088	Thickness in left lateralorbitofrontal gyrus	NMOSD
rs386480	4.73876	0.0294903	0.532217	0.465676	Thickness in left lateralorbitofrontal gyrus	NMOSD
rs117785145	3.8742	0.0490336	2.1921	0.13872	Thickness in left lingual gyrus	NMOSD
rs79532932	4.38119	0.0363376	7.56896	0.0059382	Thickness in left lingual gyrus	NMOSD
rs116021398	6.07664	0.0136981	2.88546	0.0893826	Thickness in left paracentral gyrus	NMOSD
rs10199935	3.99073	0.0457512	3.39444	0.0654166	Thickness in left parahippocampal gyrus	NMOSD
rs369073	4.37202	0.0365337	4.07785	0.0434488	Thickness in left parahippocampal gyrus	NMOSD
rs116021398	7.16662	0.00742727	4.53334	0.0332406	Thickness in left parsopercularis gyrus	NMOSD
rs116021398	3.89659	0.0483841	0.803816	0.369955	Thickness in left parstriangularis gyrus	NMOSD
rs369073	6.22468	0.0125982	4.64148	0.0312082	Thickness in left parstriangularis gyrus	NMOSD
rs386480	4.15595	0.0414885	0.00628444	0.936814	Thickness in left parstriangularis gyrus	NMOSD
rs79532932	2.94159	0.0863256	3.99137	0.0457338	Thickness in left postcentral gyrus	NMOSD
rs116021398	8.09746	0.00443273	5.33264	0.0209297	Thickness in left precentral gyrus	NMOSD
rs9270549	5.29905	0.021337	5.73004	0.0166771	Thickness in left superiorparietal gyrus	NMOSD
rs386480	6.55189	0.0104773	1.03635	0.308672	Thickness in left superiortemporal gyrus	NMOSD
rs9270549	3.94129	0.0471148	6.23447	0.0125287	Thickness in left superiortemporal gyrus	NMOSD
rs369073	5.06698	0.0243858	4.25392	0.0391598	Thickness in left supramarginal gyrus	NMOSD
rs117785145	5.32846	0.02098	3.81143	0.050904	Volume in left inferiorparietal gyrus	NMOSD
rs3132579	6.05012	0.0139053	4.30298	0.0380457	Volume in left inferiorparietal gyrus	NMOSD
rs386480	2.82542	0.0927829	5.97184	0.0145361	Volume in left inferiorparietal gyrus	NMOSD
rs12353327	8.3497	0.00385751	7.67481	0.00559968	Volume in left inferiortemporal gyrus	NMOSD
rs116021398	6.78702	0.00918228	5.99229	0.0143685	Volume in left insula gyrus	NMOSD
rs12353327	4.20329	0.0403456	3.66041	0.0557198	Volume in left isthmuscingulate gyrus	NMOSD
rs79532932	4.62055	0.0315911	5.86333	0.0154595	Volume in left isthmuscingulate gyrus	NMOSD
rs116021398	5.53944	0.0185925	4.00155	0.0454584	Volume in left lateralorbitofrontal gyrus	NMOSD
rs117785145	3.68039	0.0550559	5.02862	0.0249317	Volume in left lateralorbitofrontal gyrus	NMOSD
rs386480	7.24177	0.00712266	3.98638	0.0458694	Volume in left lateralorbitofrontal gyrus	NMOSD
rs79532932	3.77575	0.0520005	4.54217	0.0330697	Volume in left lingual gyrus	NMOSD
rs116021398	7.10664	0.00767988	3.32042	0.0684244	Volume in left medialorbitofrontal gyrus	NMOSD
rs3132579	3.96003	0.0465928	1.32908	0.248969	Volume in left medialorbitofrontal gyrus	NMOSD
rs2535566	5.19206	0.0226903	6.42045	0.0112813	Volume in left middletemporal gyrus	NMOSD
rs3132579	5.24222	0.0220452	2.32398	0.127393	Volume in left middletemporal gyrus	NMOSD
rs10199935	6.32937	0.0118754	4.25479	0.0391399	Volume in left parahippocampal gyrus	NMOSD
rs2535566	3.34911	0.0672415	4.19749	0.0404838	Volume in left parahippocampal gyrus	NMOSD
rs386480	5.64932	0.0174622	1.16133	0.281191	Volume in left parahippocampal gyrus	NMOSD
rs75504327	3.35538	0.0669856	4.24963	0.0392588	Volume in left parahippocampal gyrus	NMOSD
rs9270549	2.86101	0.0907505	4.50613	0.0337736	Volume in left parahippocampal gyrus	NMOSD
rs116021398	9.91998	0.00163494	4.43781	0.0351513	Volume in left parsopercularis gyrus	NMOSD
rs2535566	3.91515	0.0478527	5.40119	0.020123	Volume in left parsopercularis gyrus	NMOSD
rs3132579	5.44166	0.019662	1.68305	0.194519	Volume in left parsopercularis gyrus	NMOSD
rs386480	5.05427	0.0245653	0.0389971	0.843454	Volume in left parsopercularis gyrus	NMOSD
rs79532932	0.534907	0.464551	4.09382	0.0430402	Volume in left parsopercularis gyrus	NMOSD
rs386480	5.54336	0.0185509	1.48073	0.22366	Volume in left parsorbitalis gyrus	NMOSD
rs79532932	1.96181	0.161319	4.48197	0.0342543	Volume in left parsorbitalis gyrus	NMOSD
rs116021398	6.31941	0.0119423	1.50989	0.219156	Volume in left parstriangularis gyrus	NMOSD
rs117785145	6.07296	0.0137267	1.65309	0.198539	Volume in left parstriangularis gyrus	NMOSD
rs3132579	9.31276	0.00227563	3.15475	0.0757063	Volume in left parstriangularis gyrus	NMOSD
rs386480	6.67402	0.00978282	0.00331764	0.954068	Volume in left parstriangularis gyrus	NMOSD
rs79532932	4.72598	0.0297102	4.33717	0.0372888	Volume in left postcentral gyrus	NMOSD
rs386480	8.22382	0.0041344	3.26036	0.0709734	Volume in left precuneus gyrus	NMOSD
rs79532932	2.65383	0.103301	5.27986	0.0215735	Volume in left precuneus gyrus	NMOSD
rs9270549	6.58645	0.0102758	8.52161	0.00350955	Volume in left precuneus gyrus	NMOSD
rs3132579	5.10076	0.0239154	2.12525	0.14489	Volume in left rostralmiddlefrontal gyrus	NMOSD
rs386480	4.21086	0.0401661	0.217353	0.641064	Volume in left rostralmiddlefrontal gyrus	NMOSD
rs386480	6.08822	0.0136086	4.82419	0.0280631	Volume in left superiorfrontal gyrus	NMOSD
rs386480	5.11651	0.0236992	3.21463	0.0729827	Volume in left superiorparietal gyrus	NMOSD
rs9270549	6.44952	0.0110982	7.26534	0.00702981	Volume in left superiorparietal gyrus	NMOSD
rs386480	11.75	0.000608436	5.81052	0.0159306	Volume in left superiortemporal gyrus	NMOSD
rs9270549	7.39324	0.00654693	9.34561	0.0022352	Volume in left superiortemporal gyrus	NMOSD
rs12353327	5.69102	0.0170519	4.86055	0.0274775	Volume in left supramarginal gyrus	NMOSD
rs386480	3.86813	0.0492112	1.95023	0.162563	Volume in left supramarginal gyrus	NMOSD
rs116021398	5.49021	0.0191233	2.65301	0.103354	Volume in left transversetemporal gyrus	NMOSD
rs3132579	4.8433	0.0277538	2.22522	0.135774	Volume in left transversetemporal gyrus	NMOSD
rs12353327	4.54647	0.0329868	4.53865	0.0331378	Volume in left amygdala nucleus	NMOSD
rs3132579	4.62394	0.0315286	1.83542	0.175488	Volume in left caudate nucleus	NMOSD
rs117785145	4.71221	0.0299491	4.02426	0.0448502	Volume in left cerebellum nucleus	NMOSD
rs386480	2.7339	0.0982392	4.02553	0.0448164	Volume in left cerebellum nucleus	NMOSD
rs9270549	7.62468	0.00575748	6.99009	0.00819622	Volume in left cerebellum nucleus	NMOSD
rs386480	5.84068	0.0156597	4.15801	0.0414381	Volume in left hippocampus nucleus	NMOSD
rs2535566	4.34067	0.0372122	5.18398	0.0227961	Volume in left pallidum nucleus	NMOSD
rs9270549	4.42417	0.0354334	2.96315	0.085182	Volume in left pallidum nucleus	NMOSD
rs2535566	5.72616	0.016714	6.65492	0.00988825	Volume in left putamen nucleus	NMOSD
rs386480	6.45149	0.0110859	2.05509	0.151699	Volume in left putamen nucleus	NMOSD
rs2535566	3.59952	0.0577962	4.37019	0.036573	Volume in left thalamus nucleus	NMOSD
rs3132579	7.65267	0.00566882	4.78368	0.0287307	Volume in left thalamus nucleus	NMOSD
rs3132579	11.5208	0.00068823	7.82467	0.00515378	Area in right inferiorparietal gyrus	NMOSD
rs369073	6.21028	0.0127011	5.29977	0.0213282	Area in right inferiorparietal gyrus	NMOSD
rs386480	3.02203	0.0821408	8.51914	0.0035143	Area in right inferiorparietal gyrus	NMOSD
rs75504327	7.97898	0.00473236	6.84116	0.00890811	Area in right inferiorparietal gyrus	NMOSD
rs9270549	7.73797	0.00540715	5.70584	0.0169086	Area in right inferiorparietal gyrus	NMOSD
rs116021398	4.80467	0.0283827	3.7241	0.0536326	Area in right inferiortemporal gyrus	NMOSD
rs12353327	3.53475	0.0600955	4.17624	0.0409947	Area in right inferiortemporal gyrus	NMOSD
rs369073	5.02828	0.0249367	4.66374	0.0308061	Area in right inferiortemporal gyrus	NMOSD
rs117785145	5.24794	0.0219728	1.57854	0.208971	Area in right insula gyrus	NMOSD
rs2535566	4.63531	0.0313205	6.37869	0.0115499	Area in right insula gyrus	NMOSD
rs3132579	11.4158	0.000728213	5.1006	0.0239176	Area in right insula gyrus	NMOSD
rs369073	7.05991	0.0078828	5.29236	0.0214191	Area in right insula gyrus	NMOSD
rs79532932	3.96497	0.0464564	0.354298	0.55169	Area in right insula gyrus	NMOSD
rs10199935	4.94472	0.0261705	2.22978	0.135373	Area in right isthmuscingulate gyrus	NMOSD
rs116021398	4.44629	0.0349772	1.08903	0.296687	Area in right isthmuscingulate gyrus	NMOSD
rs117785145	6.18727	0.0128672	2.28193	0.130889	Area in right isthmuscingulate gyrus	NMOSD
rs9270549	6.35966	0.0116744	3.33295	0.0679051	Area in right isthmuscingulate gyrus	NMOSD
rs9270549	4.20767	0.0402416	3.22742	0.0724147	Area in right medialorbitofrontal gyrus	NMOSD
rs369073	4.15332	0.0415531	3.41677	0.0645371	Area in right middletemporal gyrus	NMOSD
rs9270549	4.40078	0.0359225	4.18871	0.040694	Area in right paracentral gyrus	NMOSD
rs12353327	4.17503	0.0410237	3.69555	0.0545579	Area in right parahippocampal gyrus	NMOSD
rs9270549	3.77047	0.0521651	4.27847	0.0385982	Area in right parahippocampal gyrus	NMOSD
rs12353327	4.74526	0.0293791	4.56047	0.0327181	Area in right parsorbitalis gyrus	NMOSD
rs117785145	4.1108	0.0426103	1.74625	0.186349	Area in right parstriangularis gyrus	NMOSD
rs386480	11.3264	0.00076413	3.42889	0.0640651	Area in right parstriangularis gyrus	NMOSD
rs117785145	7.89136	0.00496715	6.79822	0.0091249	Area in right postcentral gyrus	NMOSD
rs3132579	8.67173	0.00323184	3.95874	0.0466285	Area in right posteriorcingulate gyrus	NMOSD
rs369073	9.61519	0.00192974	7.81971	0.00516794	Area in right posteriorcingulate gyrus	NMOSD
rs386480	0.118816	0.730322	4.99244	0.0254582	Area in right posteriorcingulate gyrus	NMOSD
rs58134820	4.29811	0.0381549	0.332515	0.564182	Area in right posteriorcingulate gyrus	NMOSD
rs12353327	6.68393	0.00972859	6.60968	0.0101426	Area in right superiorfrontal gyrus	NMOSD
rs9270549	5.30134	0.021309	4.47476	0.034399	Area in right superiorparietal gyrus	NMOSD
rs117785145	7.92143	0.00488525	8.67191	0.00323152	Area in right supramarginal gyrus	NMOSD
rs9270549	4.80325	0.0284061	3.08242	0.0791429	Thickness in right entorhinal gyrus	NMOSD
rs116021398	5.39923	0.0201456	3.08685	0.0789275	Thickness in right inferiortemporal gyrus	NMOSD
rs2535566	3.91197	0.0479433	4.68948	0.0303478	Thickness in right inferiortemporal gyrus	NMOSD
rs369073	6.3442	0.0117766	5.47389	0.0193026	Thickness in right inferiortemporal gyrus	NMOSD
rs116021398	6.56457	0.0104029	1.56368	0.211128	Thickness in right insula gyrus	NMOSD
rs3132579	10.6144	0.00112213	3.82251	0.0505684	Thickness in right insula gyrus	NMOSD
rs386480	4.67705	0.0305682	0.172363	0.67802	Thickness in right insula gyrus	NMOSD
rs2535566	7.67745	0.00559152	10.0531	0.00152092	Thickness in right isthmuscingulate gyrus	NMOSD
rs3132579	8.47384	0.00360291	2.92729	0.0870937	Thickness in right isthmuscingulate gyrus	NMOSD
rs386480	4.6675	0.0307386	0.0467496	0.828819	Thickness in right isthmuscingulate gyrus	NMOSD
rs116021398	4.49	0.0340937	3.12153	0.077264	Thickness in right lateraloccipital gyrus	NMOSD
rs386480	4.71986	0.0298162	2.19055	0.13886	Thickness in right lateraloccipital gyrus	NMOSD
rs2535566	6.33093	0.011865	7.94847	0.00481279	Thickness in right lateralorbitofrontal gyrus	NMOSD
rs3132579	4.38308	0.0362973	1.40358	0.236125	Thickness in right lateralorbitofrontal gyrus	NMOSD
rs116021398	6.68024	0.00974875	4.19974	0.0404303	Thickness in right paracentral gyrus	NMOSD
rs386480	6.25335	0.0123959	1.47324	0.224836	Thickness in right parsopercularis gyrus	NMOSD
rs116021398	5.66172	0.0173391	3.99014	0.0457671	Thickness in right parsorbitalis gyrus	NMOSD
rs3132579	9.13739	0.00250438	4.99961	0.0253531	Thickness in right posteriorcingulate gyrus	NMOSD
rs116021398	6.79467	0.00914306	4.35678	0.0368619	Thickness in right precentral gyrus	NMOSD
rs117785145	3.76758	0.0522553	5.23456	0.0221425	Thickness in right rostralanteriorcingulate gyrus	NMOSD
rs9270549	3.55906	0.0592213	4.44137	0.035078	Thickness in right superiorparietal gyrus	NMOSD
rs386480	5.57666	0.0182014	2.04278	0.15293	Thickness in right superiortemporal gyrus	NMOSD
rs9270549	3.32697	0.0681522	4.55168	0.0328864	Thickness in right superiortemporal gyrus	NMOSD
rs386480	4.42039	0.0355119	0.815759	0.366423	Thickness in right supramarginal gyrus	NMOSD
rs369073	9.31511	0.00227271	9.44703	0.00211491	Volume in right entorhinal gyrus	NMOSD
rs58134820	4.27205	0.0387442	3.84496	0.0498957	Volume in right entorhinal gyrus	NMOSD
rs9270549	5.25801	0.021846	4.77301	0.0289092	Volume in right fusiform gyrus	NMOSD
rs3132579	10.7743	0.00102918	7.5072	0.00614528	Volume in right inferiorparietal gyrus	NMOSD
rs369073	4.94211	0.02621	4.20504	0.040304	Volume in right inferiorparietal gyrus	NMOSD
rs386480	4.56973	0.0325417	10.3114	0.00132208	Volume in right inferiorparietal gyrus	NMOSD
rs75504327	8.73399	0.00312333	7.64709	0.00568639	Volume in right inferiorparietal gyrus	NMOSD
rs9270549	10.6821	0.00108176	8.47372	0.00360313	Volume in right inferiorparietal gyrus	NMOSD
rs116021398	3.83287	0.0502567	5.00002	0.025347	Volume in right insula gyrus	NMOSD
rs117785145	7.18149	0.00736597	4.75716	0.0291766	Volume in right isthmuscingulate gyrus	NMOSD
rs116021398	8.13657	0.00433812	5.23866	0.0220903	Volume in right lateralorbitofrontal gyrus	NMOSD
rs2535566	6.24678	0.0124419	7.21648	0.00722374	Volume in right lateralorbitofrontal gyrus	NMOSD
rs2535566	4.48007	0.0342922	5.01036	0.025196	Volume in right medialorbitofrontal gyrus	NMOSD
rs3132579	4.00029	0.0454925	2.6735	0.102032	Volume in right medialorbitofrontal gyrus	NMOSD
rs9270549	2.9741	0.0846072	3.85981	0.049456	Volume in right medialorbitofrontal gyrus	NMOSD
rs79532932	2.36388	0.124173	4.66299	0.0308195	Volume in right paracentral gyrus	NMOSD
rs9270549	9.27137	0.00232764	7.3789	0.00659935	Volume in right paracentral gyrus	NMOSD
rs116021398	5.61951	0.0177616	2.85615	0.0910249	Volume in right parsopercularis gyrus	NMOSD
rs386480	3.8472	0.0498291	0.388784	0.532939	Volume in right parsopercularis gyrus	NMOSD
rs12353327	5.60101	0.0179502	5.62268	0.0177296	Volume in right parsorbitalis gyrus	NMOSD
rs117785145	6.2189	0.0126393	2.85398	0.0911482	Volume in right parstriangularis gyrus	NMOSD
rs386480	13.8267	0.000200463	3.97319	0.04623	Volume in right parstriangularis gyrus	NMOSD
rs369073	7.35834	0.00667524	6.34168	0.0117933	Volume in right posteriorcingulate gyrus	NMOSD
rs3132579	5.3616	0.0205849	3.1795	0.0745674	Volume in right precuneus gyrus	NMOSD
rs58134820	7.68462	0.00556934	3.75452	0.052665	Volume in right precuneus gyrus	NMOSD
rs79532932	1.94017	0.16365	4.23111	0.0396896	Volume in right precuneus gyrus	NMOSD
rs9270549	3.26052	0.0709666	4.64808	0.0310883	Volume in right precuneus gyrus	NMOSD
rs12353327	6.24331	0.0124663	5.22468	0.0222685	Volume in right superiorfrontal gyrus	NMOSD
rs386480	3.97204	0.0462618	1.74747	0.186195	Volume in right superiorfrontal gyrus	NMOSD
rs79532932	4.0152	0.0450918	3.21125	0.0731334	Volume in right superiorparietal gyrus	NMOSD
rs9270549	8.92595	0.00281147	8.27044	0.00402957	Volume in right superiorparietal gyrus	NMOSD
rs117785145	3.45065	0.0632268	4.38757	0.0362019	Volume in right superiortemporal gyrus	NMOSD
rs116021398	7.98192	0.00472469	6.44373	0.0111345	Volume in right supramarginal gyrus	NMOSD
rs117785145	5.49052	0.0191198	6.79187	0.00915738	Volume in right supramarginal gyrus	NMOSD
rs12353327	3.86909	0.0491833	3.92751	0.0475021	Volume in right amygdala nucleus	NMOSD
rs386480	4.22214	0.0398998	0.156336	0.692552	Volume in right caudate nucleus	NMOSD
rs117785145	5.63995	0.0175557	4.92968	0.0263992	Volume in right cerebellum nucleus	NMOSD
rs386480	4.08508	0.0432633	5.53364	0.0186542	Volume in right cerebellum nucleus	NMOSD
rs9270549	8.67337	0.00322894	8.03641	0.00458462	Volume in right cerebellum nucleus	NMOSD
rs3132579	7.82045	0.00516584	5.4409	0.0196705	Volume in right hippocampus gyrus	NMOSD
rs386480	3.89765	0.0483538	8.36811	0.00381863	Volume in right hippocampus gyrus	NMOSD
rs2535566	3.46568	0.0626547	4.13852	0.0419179	Volume in right pallidum nucleus	NMOSD
rs369073	4.18937	0.0406782	3.54181	0.0598403	Volume in right pallidum nucleus	NMOSD
rs9270549	7.32605	0.00679623	5.59468	0.0180151	Volume in right pallidum nucleus	NMOSD
rs2535566	6.05445	0.0138713	6.91308	0.00855674	Volume in right putamen nucleus	NMOSD
rs386480	4.06841	0.0436924	1.03525	0.308929	Volume in right putamen nucleus	NMOSD
rs2535566	8.35852	0.00383883	9.76479	0.00177886	Volume in right thalamus nucleus	NMOSD
rs3132579	9.77926	0.00176491	5.89052	0.0152226	Volume in right thalamus nucleus	NMOSD
rs79532932	5.44662	0.0196062	2.13406	0.144059	Volume in right thalamus nucleus	NMOSD

## Sheet: Supplementary Table 2
Supplementary Table 2. Summary of genetic variants used to estimate the effect of disease risk on GM structure.
Exposure	outcome	SNP	effect	other	β	se	P	β	se	P
			allele	allele	exposure	exposure	exposure	outcome	outcome	outcome
MS	Area in left caudalanteriorcingulate gyrus	rs10063294	A	G	-0.0990472	0.0162642	1.13e-09	0.011057	0.0079343	0.163441
MS	Area in left caudalanteriorcingulate gyrus	rs1014486	C	T	0.10508	0.016368	1.36e-10	-0.0036796	0.0080166	0.646249
MS	Area in left caudalanteriorcingulate gyrus	rs1026916	G	A	-0.129653	0.0174305	1.02e-13	-0.0031243	0.0082772	0.705846
MS	Area in left caudalanteriorcingulate gyrus	rs1077667	T	C	-0.151862	0.021225	8.37e-13	-0.0060007	0.0097012	0.536216
MS	Area in left caudalanteriorcingulate gyrus	rs10801908	T	C	-0.21495	0.0263631	3.54e-16	0.0017129	0.012132	0.887716
MS	Area in left caudalanteriorcingulate gyrus	rs1112718	G	A	-0.10562	0.0166876	2.46e-10	0.0044568	0.0080258	0.578695
MS	Area in left caudalanteriorcingulate gyrus	rs11256593	T	C	0.186314	0.0173516	6.78e-27	0.0020402	0.007931	0.796994
MS	Area in left caudalanteriorcingulate gyrus	rs11749040	A	G	0.196745	0.0233464	3.54e-17	0.010548	0.011781	0.370604
MS	Area in left caudalanteriorcingulate gyrus	rs11809700	T	C	0.144448	0.0183508	3.51e-15	0.016046	0.0089519	0.0730634
MS	Area in left caudalanteriorcingulate gyrus	rs12147246	G	A	-0.0993784	0.0169228	4.29e-09	0.0027798	0.008271	0.736818
MS	Area in left caudalanteriorcingulate gyrus	rs12234159	C	T	-0.879046	0.0658298	1.13e-40	-0.022417	0.041119	0.585639
MS	Area in left caudalanteriorcingulate gyrus	rs12365699	A	G	-0.143754	0.0228493	3.15e-10	-0.0041375	0.010663	0.697991
MS	Area in left caudalanteriorcingulate gyrus	rs1250551	T	G	0.115748	0.0173687	2.66e-11	-0.00068172	0.0081705	0.933506
MS	Area in left caudalanteriorcingulate gyrus	rs12925972	C	T	0.0945826	0.0170812	3.07e-08	0.00055651	0.0079925	0.944489
MS	Area in left caudalanteriorcingulate gyrus	rs13327021	T	C	0.115186	0.0171219	1.73e-11	-0.01026	0.0082853	0.215586
MS	Area in left caudalanteriorcingulate gyrus	rs140522	C	T	-0.110596	0.017536	2.85e-10	-0.0012687	0.0084983	0.881329
MS	Area in left caudalanteriorcingulate gyrus	rs1465697	T	C	0.124317	0.0187656	3.48e-11	0.00072123	0.0092144	0.937612
MS	Area in left caudalanteriorcingulate gyrus	rs17124032	A	G	-0.216803	0.0316224	7.08e-12	0.0036317	0.014696	0.804815
MS	Area in left caudalanteriorcingulate gyrus	rs1738074	C	T	0.113729	0.0167056	9.91e-12	-0.0052378	0.0079516	0.510082
MS	Area in left caudalanteriorcingulate gyrus	rs1860545	A	G	0.116534	0.0170311	7.79e-12	0.013574	0.0080668	0.0924485
MS	Area in left caudalanteriorcingulate gyrus	rs2150879	A	G	-0.103549	0.0164769	3.29e-10	-0.0033377	0.0079299	0.673829
MS	Area in left caudalanteriorcingulate gyrus	rs2317231	T	G	-0.100569	0.0167449	1.9e-09	0.00024707	0.0079593	0.975237
MS	Area in left caudalanteriorcingulate gyrus	rs2546890	G	A	-0.116983	0.0164181	1.04e-12	0.0024099	0.0079086	0.760589
MS	Area in left caudalanteriorcingulate gyrus	rs2681424	C	T	-0.121155	0.0165779	2.71e-13	0.0012136	0.0079265	0.878318
MS	Area in left caudalanteriorcingulate gyrus	rs28382587	A	G	0.292628	0.0261499	4.54e-29	-0.0027598	0.012891	0.830476
MS	Area in left caudalanteriorcingulate gyrus	rs2857700	C	T	-0.767224	0.0237495	1e-200	-0.00058077	0.011725	0.960497
MS	Area in left caudalanteriorcingulate gyrus	rs28703878	G	A	0.133646	0.0214335	4.51e-10	0.0064264	0.0090568	0.47798
MS	Area in left caudalanteriorcingulate gyrus	rs28749166	T	C	-0.397097	0.0205091	1.61e-83	-0.0040276	0.0084268	0.632689
MS	Area in left caudalanteriorcingulate gyrus	rs28834106	C	T	-0.12936	0.0195643	3.79e-11	0.0035385	0.0088993	0.690908
MS	Area in left caudalanteriorcingulate gyrus	rs34695601	C	T	-0.109482	0.0197905	3.16e-08	-0.010464	0.0091194	0.251206
MS	Area in left caudalanteriorcingulate gyrus	rs354033	A	G	-0.107957	0.0189431	1.21e-08	0.0064403	0.0090711	0.477716
MS	Area in left caudalanteriorcingulate gyrus	rs35486093	G	A	0.179486	0.0280638	1.6e-10	0.0047422	0.01406	0.735919
MS	Area in left caudalanteriorcingulate gyrus	rs35540610	C	T	0.135143	0.0193517	2.88e-12	-0.011533	0.0093777	0.218771
MS	Area in left caudalanteriorcingulate gyrus	rs35703946	A	G	-0.172524	0.02874	1.94e-09	0.0013541	0.011583	0.906937
MS	Area in left caudalanteriorcingulate gyrus	rs3809627	A	C	-0.0969515	0.0175395	3.25e-08	-0.010018	0.0081117	0.216835
MS	Area in left caudalanteriorcingulate gyrus	rs41558815	A	G	-0.426574	0.0516756	1.52e-16	0.015683	0.01731	0.364947
MS	Area in left caudalanteriorcingulate gyrus	rs415759	C	T	0.118784	0.0217558	4.76e-08	-0.0081774	0.01042	0.432603
MS	Area in left caudalanteriorcingulate gyrus	rs4325907	T	C	-0.099268	0.0168311	3.68e-09	0.0023142	0.0083004	0.780387
MS	Area in left caudalanteriorcingulate gyrus	rs438613	C	T	0.138021	0.0166057	9.43e-17	-0.0059977	0.0079467	0.450412
MS	Area in left caudalanteriorcingulate gyrus	rs56232455	A	G	0.15841	0.0281246	1.78e-08	0.0075098	0.0081668	0.357808
MS	Area in left caudalanteriorcingulate gyrus	rs58546351	G	A	-1.89446	0.0531758	1e-200	0.010416	0.041797	0.80321
MS	Area in left caudalanteriorcingulate gyrus	rs59655222	C	T	-0.123191	0.0186277	3.76e-11	0.0083139	0.008693	0.338883
MS	Area in left caudalanteriorcingulate gyrus	rs6032662	T	C	-0.133831	0.0183292	2.85e-13	-0.0041752	0.009236	0.651238
MS	Area in left caudalanteriorcingulate gyrus	rs62420820	A	G	0.137237	0.0187505	2.5e-13	-0.010888	0.0092755	0.240475
MS	Area in left caudalanteriorcingulate gyrus	rs631204	A	C	0.112793	0.0164197	6.45e-12	0.0090534	0.0080163	0.258744
MS	Area in left caudalanteriorcingulate gyrus	rs6496663	C	A	0.100594	0.0181091	2.78e-08	0.00080537	0.0086907	0.926166
MS	Area in left caudalanteriorcingulate gyrus	rs6670198	C	T	-0.145026	0.0176423	2.03e-16	-0.0056049	0.008267	0.497783
MS	Area in left caudalanteriorcingulate gyrus	rs6990534	G	A	0.10714	0.018154	3.6e-09	0.004857	0.0086382	0.573931
MS	Area in left caudalanteriorcingulate gyrus	rs701006	G	A	0.113864	0.0168357	1.35e-11	-0.0014755	0.0080838	0.855171
MS	Area in left caudalanteriorcingulate gyrus	rs7190580	G	A	-0.0980337	0.0179402	4.64e-08	-0.0017478	0.0087035	0.840843
MS	Area in left caudalanteriorcingulate gyrus	rs7200146	T	G	-0.170788	0.0169488	7e-24	0.00013087	0.0084231	0.987604
MS	Area in left caudalanteriorcingulate gyrus	rs721847	G	A	-0.213193	0.0214348	2.62e-23	-0.008679	0.010205	0.395057
MS	Area in left caudalanteriorcingulate gyrus	rs7222450	A	G	0.0983963	0.0174702	1.78e-08	-0.0065179	0.0079151	0.410242
MS	Area in left caudalanteriorcingulate gyrus	rs72928038	A	G	0.160521	0.0247614	9.01e-11	-0.0088367	0.010237	0.388016
MS	Area in left caudalanteriorcingulate gyrus	rs74449127	G	A	-0.196964	0.0255798	1.36e-14	-0.0026418	0.0086216	0.759294
MS	Area in left caudalanteriorcingulate gyrus	rs7592560	A	G	0.10409	0.016508	2.87e-10	-0.015339	0.0079372	0.0532967
MS	Area in left caudalanteriorcingulate gyrus	rs7855251	C	T	-0.110109	0.0200898	4.23e-08	0.00050147	0.0092158	0.956606
MS	Area in left caudalanteriorcingulate gyrus	rs7975763	T	C	0.121038	0.0209676	7.8e-09	-0.0076108	0.0098271	0.438662
MS	Area in left caudalanteriorcingulate gyrus	rs802730	C	T	-0.11431	0.0181819	3.24e-10	-0.011924	0.008598	0.165489
MS	Area in left caudalanteriorcingulate gyrus	rs9261407	C	T	-0.17817	0.0216101	1.66e-16	-0.014241	0.010601	0.179184
MS	Area in left caudalanteriorcingulate gyrus	rs9263864	T	C	-0.325339	0.0332519	1.32e-22	-0.016775	0.013344	0.208718
MS	Area in left caudalanteriorcingulate gyrus	rs9271348	A	G	-0.936238	0.0307803	1e-200	-0.0042791	0.0085877	0.618287
MS	Area in left caudalanteriorcingulate gyrus	rs9275601	T	C	-0.565106	0.0258303	4.25e-106	0.0043697	0.0079663	0.583338
MS	Area in left caudalanteriorcingulate gyrus	rs9610458	T	C	0.114221	0.0165102	4.57e-12	0.0059841	0.0079821	0.45344
MS	Area in left caudalanteriorcingulate gyrus	rs9843355	A	G	-0.133831	0.0214887	4.72e-10	0.013671	0.010054	0.173928
MS	Area in left caudalanteriorcingulate gyrus	rs9955954	G	A	-0.110038	0.0194511	1.54e-08	0.0043682	0.0093756	0.641283
MS	Area in left caudalanteriorcingulate gyrus	rs9992763	T	G	-0.0900341	0.0164612	4.51e-08	0.0043048	0.0079817	0.589658
MS	Area in left caudalmiddlefrontal gyrus	rs10063294	A	G	-0.0990472	0.0162642	1.13e-09	0.0067776	0.0079342	0.392989
MS	Area in left caudalmiddlefrontal gyrus	rs1014486	C	T	0.10508	0.016368	1.36e-10	0.005377	0.0080164	0.502389
MS	Area in left caudalmiddlefrontal gyrus	rs1026916	G	A	-0.129653	0.0174305	1.02e-13	-0.00080681	0.0082771	0.922351
MS	Area in left caudalmiddlefrontal gyrus	rs1077667	T	C	-0.151862	0.021225	8.37e-13	0.0052611	0.0097001	0.587557
MS	Area in left caudalmiddlefrontal gyrus	rs10801908	T	C	-0.21495	0.0263631	3.54e-16	0.001535	0.012132	0.899311
MS	Area in left caudalmiddlefrontal gyrus	rs10936602	C	T	-0.108406	0.0192127	1.68e-08	0.005889	0.0091736	0.520907
MS	Area in left caudalmiddlefrontal gyrus	rs11079784	C	T	0.107149	0.016254	4.34e-11	-0.0064003	0.0078858	0.417013
MS	Area in left caudalmiddlefrontal gyrus	rs1112718	G	A	-0.10562	0.0166876	2.46e-10	-0.0036209	0.0080256	0.651869
MS	Area in left caudalmiddlefrontal gyrus	rs11256593	T	C	0.186314	0.0173516	6.78e-27	0.00097541	0.007931	0.902117
MS	Area in left caudalmiddlefrontal gyrus	rs11749040	A	G	0.196745	0.0233464	3.54e-17	0.013239	0.01178	0.261114
MS	Area in left caudalmiddlefrontal gyrus	rs1177228	G	A	0.107418	0.0186591	8.57e-09	0.0006782	0.0089119	0.93934
MS	Area in left caudalmiddlefrontal gyrus	rs11809700	T	C	0.144448	0.0183508	3.51e-15	0.016154	0.0089518	0.0711541
MS	Area in left caudalmiddlefrontal gyrus	rs12234159	C	T	-0.879046	0.0658298	1.13e-40	-0.038315	0.041119	0.351439
MS	Area in left caudalmiddlefrontal gyrus	rs12365699	A	G	-0.143754	0.0228493	3.15e-10	0.0065271	0.010663	0.540443
MS	Area in left caudalmiddlefrontal gyrus	rs1250551	T	G	0.115748	0.0173687	2.66e-11	0.010447	0.0081703	0.201006
MS	Area in left caudalmiddlefrontal gyrus	rs12925972	C	T	0.0945826	0.0170812	3.07e-08	-0.003743	0.0079925	0.639558
MS	Area in left caudalmiddlefrontal gyrus	rs13327021	T	C	0.115186	0.0171219	1.73e-11	-0.012618	0.008285	0.127761
MS	Area in left caudalmiddlefrontal gyrus	rs140522	C	T	-0.110596	0.017536	2.85e-10	-0.012335	0.0084979	0.146653
MS	Area in left caudalmiddlefrontal gyrus	rs1465697	T	C	0.124317	0.0187656	3.48e-11	-0.0072068	0.0092142	0.43414
MS	Area in left caudalmiddlefrontal gyrus	rs17124032	A	G	-0.216803	0.0316224	7.08e-12	0.0084249	0.014696	0.566448
MS	Area in left caudalmiddlefrontal gyrus	rs1738074	C	T	0.113729	0.0167056	9.91e-12	-0.0016303	0.0079516	0.837549
MS	Area in left caudalmiddlefrontal gyrus	rs1860545	A	G	0.116534	0.0170311	7.79e-12	0.0015749	0.008067	0.845213
MS	Area in left caudalmiddlefrontal gyrus	rs2150879	A	G	-0.103549	0.0164769	3.29e-10	-0.0019189	0.0079296	0.808783
MS	Area in left caudalmiddlefrontal gyrus	rs2317231	T	G	-0.100569	0.0167449	1.9e-09	-0.0027157	0.0079593	0.73296
MS	Area in left caudalmiddlefrontal gyrus	rs2546890	G	A	-0.116983	0.0164181	1.04e-12	0.0027182	0.0079086	0.731072
MS	Area in left caudalmiddlefrontal gyrus	rs2681424	C	T	-0.121155	0.0165779	2.71e-13	2.14e-05	0.0079263	0.997841
MS	Area in left caudalmiddlefrontal gyrus	rs28382587	A	G	0.292628	0.0261499	4.54e-29	-0.0012701	0.01289	0.921508
MS	Area in left caudalmiddlefrontal gyrus	rs2857700	C	T	-0.767224	0.0237495	1e-200	-0.010202	0.011725	0.384264
MS	Area in left caudalmiddlefrontal gyrus	rs28703878	G	A	0.133646	0.0214335	4.51e-10	-0.0037243	0.0090567	0.68091
MS	Area in left caudalmiddlefrontal gyrus	rs28749166	T	C	-0.397097	0.0205091	1.61e-83	-0.006891	0.0084267	0.413504
MS	Area in left caudalmiddlefrontal gyrus	rs28834106	C	T	-0.12936	0.0195643	3.79e-11	0.0050307	0.0088992	0.571874
MS	Area in left caudalmiddlefrontal gyrus	rs354033	A	G	-0.107957	0.0189431	1.21e-08	-0.0095876	0.0090709	0.290536
MS	Area in left caudalmiddlefrontal gyrus	rs35486093	G	A	0.179486	0.0280638	1.6e-10	0.01026	0.01406	0.465565
MS	Area in left caudalmiddlefrontal gyrus	rs35540610	C	T	0.135143	0.0193517	2.88e-12	0.012329	0.0093776	0.188604
MS	Area in left caudalmiddlefrontal gyrus	rs35703946	A	G	-0.172524	0.02874	1.94e-09	-0.0054719	0.011583	0.636634
MS	Area in left caudalmiddlefrontal gyrus	rs3809627	A	C	-0.0969515	0.0175395	3.25e-08	0.0035947	0.0081119	0.657658
MS	Area in left caudalmiddlefrontal gyrus	rs41558815	A	G	-0.426574	0.0516756	1.52e-16	0.0055398	0.017311	0.748945
MS	Area in left caudalmiddlefrontal gyrus	rs415759	C	T	0.118784	0.0217558	4.76e-08	-0.0085313	0.01042	0.412962
MS	Area in left caudalmiddlefrontal gyrus	rs4325907	T	C	-0.099268	0.0168311	3.68e-09	0.011382	0.0083001	0.170279
MS	Area in left caudalmiddlefrontal gyrus	rs438613	C	T	0.138021	0.0166057	9.43e-17	0.0062574	0.0079465	0.431023
MS	Area in left caudalmiddlefrontal gyrus	rs56232455	A	G	0.15841	0.0281246	1.78e-08	0.0015495	0.0081669	0.849525
MS	Area in left caudalmiddlefrontal gyrus	rs58546351	G	A	-1.89446	0.0531758	1e-200	0.0086569	0.041797	0.835919
MS	Area in left caudalmiddlefrontal gyrus	rs59655222	C	T	-0.123191	0.0186277	3.76e-11	-0.0042314	0.0086931	0.626441
MS	Area in left caudalmiddlefrontal gyrus	rs62420820	A	G	0.137237	0.0187505	2.5e-13	-0.0083285	0.0092755	0.36925
MS	Area in left caudalmiddlefrontal gyrus	rs631204	A	C	0.112793	0.0164197	6.45e-12	-0.00090191	0.0080164	0.91042
MS	Area in left caudalmiddlefrontal gyrus	rs6496663	C	A	0.100594	0.0181091	2.78e-08	0.0071492	0.0086905	0.410714
MS	Area in left caudalmiddlefrontal gyrus	rs6670198	C	T	-0.145026	0.0176423	2.03e-16	0.012332	0.0082667	0.135781
MS	Area in left caudalmiddlefrontal gyrus	rs6990534	G	A	0.10714	0.018154	3.6e-09	0.012156	0.0086379	0.159342
MS	Area in left caudalmiddlefrontal gyrus	rs701006	G	A	0.113864	0.0168357	1.35e-11	0.0072076	0.0080834	0.37258
MS	Area in left caudalmiddlefrontal gyrus	rs7190580	G	A	-0.0980337	0.0179402	4.64e-08	0.0085083	0.0087033	0.328284
MS	Area in left caudalmiddlefrontal gyrus	rs7200146	T	G	-0.170788	0.0169488	7e-24	-0.008778	0.0084229	0.297345
MS	Area in left caudalmiddlefrontal gyrus	rs721847	G	A	-0.213193	0.0214348	2.62e-23	-0.0033618	0.010205	0.741822
MS	Area in left caudalmiddlefrontal gyrus	rs7222450	A	G	0.0983963	0.0174702	1.78e-08	-0.0015443	0.0079152	0.845308
MS	Area in left caudalmiddlefrontal gyrus	rs72928038	A	G	0.160521	0.0247614	9.01e-11	-0.0035199	0.010237	0.730954
MS	Area in left caudalmiddlefrontal gyrus	rs74449127	G	A	-0.196964	0.0255798	1.36e-14	-0.00045701	0.0086215	0.957725
MS	Area in left caudalmiddlefrontal gyrus	rs7592560	A	G	0.10409	0.016508	2.87e-10	-0.0075573	0.0079373	0.341044
MS	Area in left caudalmiddlefrontal gyrus	rs7855251	C	T	-0.110109	0.0200898	4.23e-08	0.0069956	0.0092156	0.447796
MS	Area in left caudalmiddlefrontal gyrus	rs7975763	T	C	0.121038	0.0209676	7.8e-09	0.0020258	0.0098271	0.836681
MS	Area in left caudalmiddlefrontal gyrus	rs802730	C	T	-0.11431	0.0181819	3.24e-10	0.0017639	0.0085981	0.83746
MS	Area in left caudalmiddlefrontal gyrus	rs8102445	T	G	-0.10075	0.0171403	4.15e-09	-0.0078449	0.0079887	0.326107
MS	Area in left caudalmiddlefrontal gyrus	rs9261407	C	T	-0.17817	0.0216101	1.66e-16	-0.020495	0.010601	0.0531986
MS	Area in left caudalmiddlefrontal gyrus	rs9263864	T	C	-0.325339	0.0332519	1.32e-22	0.0036229	0.013344	0.786013
MS	Area in left caudalmiddlefrontal gyrus	rs9271348	A	G	-0.936238	0.0307803	1e-200	-0.0031589	0.0085876	0.713001
MS	Area in left caudalmiddlefrontal gyrus	rs9275601	T	C	-0.565106	0.0258303	4.25e-106	-0.0032192	0.0079663	0.686136
MS	Area in left caudalmiddlefrontal gyrus	rs9591325	C	T	-0.212366	0.0339891	4.16e-10	-0.016594	0.015706	0.290737
MS	Area in left caudalmiddlefrontal gyrus	rs9610458	T	C	0.114221	0.0165102	4.57e-12	0.0035019	0.0079821	0.660861
MS	Area in left caudalmiddlefrontal gyrus	rs9843355	A	G	-0.133831	0.0214887	4.72e-10	0.0002594	0.010054	0.979417
MS	Area in left caudalmiddlefrontal gyrus	rs9955954	G	A	-0.110038	0.0194511	1.54e-08	0.011083	0.0093753	0.237137
MS	Area in left caudalmiddlefrontal gyrus	rs9992763	T	G	-0.0900341	0.0164612	4.51e-08	-0.0010204	0.0079816	0.898268
MS	Area in left cuneus gyrus	rs1014486	C	T	0.10508	0.016368	1.36e-10	0.0049985	0.0080164	0.532942
MS	Area in left cuneus gyrus	rs1026916	G	A	-0.129653	0.0174305	1.02e-13	0.013274	0.0082768	0.108788
MS	Area in left cuneus gyrus	rs1077667	T	C	-0.151862	0.021225	8.37e-13	-0.00761	0.0097	0.432733
MS	Area in left cuneus gyrus	rs10801908	T	C	-0.21495	0.0263631	3.54e-16	-0.019186	0.012131	0.113763
MS	Area in left cuneus gyrus	rs10936602	C	T	-0.108406	0.0192127	1.68e-08	0.004227	0.0091737	0.644956
MS	Area in left cuneus gyrus	rs11079784	C	T	0.107149	0.016254	4.34e-11	-0.0081906	0.0078857	0.298972
MS	Area in left cuneus gyrus	rs1112718	G	A	-0.10562	0.0166876	2.46e-10	0.00049307	0.0080257	0.951012
MS	Area in left cuneus gyrus	rs11256593	T	C	0.186314	0.0173516	6.78e-27	0.0034296	0.007931	0.665426
MS	Area in left cuneus gyrus	rs11749040	A	G	0.196745	0.0233464	3.54e-17	-0.0071258	0.011781	0.545268
MS	Area in left cuneus gyrus	rs1177228	G	A	0.107418	0.0186591	8.57e-09	0.0083078	0.0089118	0.351229
MS	Area in left cuneus gyrus	rs11809700	T	C	0.144448	0.0183508	3.51e-15	-0.0014272	0.0089523	0.873335
MS	Area in left cuneus gyrus	rs12147246	G	A	-0.0993784	0.0169228	4.29e-09	-0.010969	0.0082707	0.184744
MS	Area in left cuneus gyrus	rs12234159	C	T	-0.879046	0.0658298	1.13e-40	0.012179	0.041119	0.767096
MS	Area in left cuneus gyrus	rs12365699	A	G	-0.143754	0.0228493	3.15e-10	-0.0008516	0.010663	0.936343
MS	Area in left cuneus gyrus	rs1250551	T	G	0.115748	0.0173687	2.66e-11	-0.0021101	0.0081705	0.796209
MS	Area in left cuneus gyrus	rs12612620	A	G	0.211833	0.036063	4.26e-09	-0.0047645	0.0093971	0.612153
MS	Area in left cuneus gyrus	rs12925972	C	T	0.0945826	0.0170812	3.07e-08	-0.00041304	0.0079925	0.958787
MS	Area in left cuneus gyrus	rs13327021	T	C	0.115186	0.0171219	1.73e-11	-0.0053743	0.0082853	0.516559
MS	Area in left cuneus gyrus	rs140522	C	T	-0.110596	0.017536	2.85e-10	0.004253	0.0084981	0.616751
MS	Area in left cuneus gyrus	rs1465697	T	C	0.124317	0.0187656	3.48e-11	0.0015866	0.0092143	0.863291
MS	Area in left cuneus gyrus	rs17124032	A	G	-0.216803	0.0316224	7.08e-12	-0.0027138	0.014696	0.853493
MS	Area in left cuneus gyrus	rs1738074	C	T	0.113729	0.0167056	9.91e-12	-0.0077742	0.0079515	0.328231
MS	Area in left cuneus gyrus	rs1860545	A	G	0.116534	0.0170311	7.79e-12	0.0016895	0.008067	0.834113
MS	Area in left cuneus gyrus	rs2150879	A	G	-0.103549	0.0164769	3.29e-10	0.012335	0.0079293	0.11982
MS	Area in left cuneus gyrus	rs2317231	T	G	-0.100569	0.0167449	1.9e-09	0.0025155	0.0079593	0.751969
MS	Area in left cuneus gyrus	rs2546890	G	A	-0.116983	0.0164181	1.04e-12	0.0047788	0.0079086	0.54567
MS	Area in left cuneus gyrus	rs2681424	C	T	-0.121155	0.0165779	2.71e-13	-0.003353	0.0079262	0.67228
MS	Area in left cuneus gyrus	rs28382587	A	G	0.292628	0.0261499	4.54e-29	-0.0104	0.01289	0.419778
MS	Area in left cuneus gyrus	rs2857700	C	T	-0.767224	0.0237495	1e-200	0.020882	0.011725	0.0749031
MS	Area in left cuneus gyrus	rs28703878	G	A	0.133646	0.0214335	4.51e-10	-0.0096227	0.0090566	0.288012
MS	Area in left cuneus gyrus	rs28749166	T	C	-0.397097	0.0205091	1.61e-83	0.0028072	0.0084268	0.739043
MS	Area in left cuneus gyrus	rs28834106	C	T	-0.12936	0.0195643	3.79e-11	0.0097831	0.0088991	0.271625
MS	Area in left cuneus gyrus	rs34695601	C	T	-0.109482	0.0197905	3.16e-08	-0.011064	0.0091193	0.22503
MS	Area in left cuneus gyrus	rs354033	A	G	-0.107957	0.0189431	1.21e-08	0.010239	0.0090709	0.259006
MS	Area in left cuneus gyrus	rs35486093	G	A	0.179486	0.0280638	1.6e-10	-0.0027273	0.01406	0.846204
MS	Area in left cuneus gyrus	rs35540610	C	T	0.135143	0.0193517	2.88e-12	-0.00075098	0.0093778	0.936173
MS	Area in left cuneus gyrus	rs35703946	A	G	-0.172524	0.02874	1.94e-09	0.010943	0.011583	0.34477
MS	Area in left cuneus gyrus	rs3809627	A	C	-0.0969515	0.0175395	3.25e-08	-0.0089205	0.0081118	0.271475
MS	Area in left cuneus gyrus	rs41558815	A	G	-0.426574	0.0516756	1.52e-16	-0.021882	0.01731	0.206191
MS	Area in left cuneus gyrus	rs415759	C	T	0.118784	0.0217558	4.76e-08	-0.00020691	0.010421	0.984158
MS	Area in left cuneus gyrus	rs4325907	T	C	-0.099268	0.0168311	3.68e-09	-0.0028304	0.0083003	0.733111
MS	Area in left cuneus gyrus	rs438613	C	T	0.138021	0.0166057	9.43e-17	0.0014831	0.0079466	0.851946
MS	Area in left cuneus gyrus	rs55970742	T	C	-0.100373	0.017899	2.05e-08	0.0052286	0.0085075	0.538828
MS	Area in left cuneus gyrus	rs56232455	A	G	0.15841	0.0281246	1.78e-08	-0.0039485	0.0081668	0.628767
MS	Area in left cuneus gyrus	rs59655222	C	T	-0.123191	0.0186277	3.76e-11	-0.0090063	0.0086929	0.300186
MS	Area in left cuneus gyrus	rs6032662	T	C	-0.133831	0.0183292	2.85e-13	-0.0080854	0.0092358	0.381338
MS	Area in left cuneus gyrus	rs631204	A	C	0.112793	0.0164197	6.45e-12	-0.0019789	0.0080164	0.805019
MS	Area in left cuneus gyrus	rs6496663	C	A	0.100594	0.0181091	2.78e-08	-0.0031813	0.0086906	0.714315
MS	Area in left cuneus gyrus	rs6670198	C	T	-0.145026	0.0176423	2.03e-16	-0.005875	0.0082669	0.477298
MS	Area in left cuneus gyrus	rs6990534	G	A	0.10714	0.018154	3.6e-09	0.0059159	0.0086381	0.493435
MS	Area in left cuneus gyrus	rs7190580	G	A	-0.0980337	0.0179402	4.64e-08	-0.0014578	0.0087034	0.866978
MS	Area in left cuneus gyrus	rs7200146	T	G	-0.170788	0.0169488	7e-24	-0.010879	0.0084228	0.19649
MS	Area in left cuneus gyrus	rs721847	G	A	-0.213193	0.0214348	2.62e-23	0.00079083	0.010205	0.938227
MS	Area in left cuneus gyrus	rs7222450	A	G	0.0983963	0.0174702	1.78e-08	-0.0060761	0.0079151	0.44269
MS	Area in left cuneus gyrus	rs72928038	A	G	0.160521	0.0247614	9.01e-11	-0.0017019	0.010237	0.867957
MS	Area in left cuneus gyrus	rs74449127	G	A	-0.196964	0.0255798	1.36e-14	0.00042775	0.0086215	0.960431
MS	Area in left cuneus gyrus	rs7592560	A	G	0.10409	0.016508	2.87e-10	-0.00030678	0.0079375	0.96917
MS	Area in left cuneus gyrus	rs7855251	C	T	-0.110109	0.0200898	4.23e-08	0.0068645	0.0092156	0.456352
MS	Area in left cuneus gyrus	rs802730	C	T	-0.11431	0.0181819	3.24e-10	-0.0095694	0.008598	0.265724
MS	Area in left cuneus gyrus	rs8102445	T	G	-0.10075	0.0171403	4.15e-09	0.0030963	0.0079888	0.698329
MS	Area in left cuneus gyrus	rs9261407	C	T	-0.17817	0.0216101	1.66e-16	0.001217	0.010601	0.908607
MS	Area in left cuneus gyrus	rs9263864	T	C	-0.325339	0.0332519	1.32e-22	-0.0032915	0.013344	0.805171
MS	Area in left cuneus gyrus	rs9271348	A	G	-0.936238	0.0307803	1e-200	-0.0041553	0.0085876	0.628478
MS	Area in left cuneus gyrus	rs9275601	T	C	-0.565106	0.0258303	4.25e-106	-0.011182	0.0079661	0.160428
MS	Area in left cuneus gyrus	rs9610458	T	C	0.114221	0.0165102	4.57e-12	0.0017756	0.0079821	0.823967
MS	Area in left cuneus gyrus	rs9843355	A	G	-0.133831	0.0214887	4.72e-10	0.0027423	0.010054	0.785055
MS	Area in left cuneus gyrus	rs9955954	G	A	-0.110038	0.0194511	1.54e-08	0.011334	0.0093753	0.226689
MS	Area in left cuneus gyrus	rs9992763	T	G	-0.0900341	0.0164612	4.51e-08	-0.0052833	0.0079815	0.508019
MS	Area in left entorhinal gyrus	rs10063294	A	G	-0.0990472	0.0162642	1.13e-09	-0.001844	0.0079346	0.816225
MS	Area in left entorhinal gyrus	rs1026916	G	A	-0.129653	0.0174305	1.02e-13	-0.00078507	0.0082771	0.924436
MS	Area in left entorhinal gyrus	rs1077667	T	C	-0.151862	0.021225	8.37e-13	-0.0061456	0.0097002	0.526381
MS	Area in left entorhinal gyrus	rs10801908	T	C	-0.21495	0.0263631	3.54e-16	-0.017068	0.012131	0.159452
MS	Area in left entorhinal gyrus	rs10936602	C	T	-0.108406	0.0192127	1.68e-08	0.0067041	0.0091737	0.464911
MS	Area in left entorhinal gyrus	rs11079784	C	T	0.107149	0.016254	4.34e-11	-0.0092404	0.0078857	0.24129
MS	Area in left entorhinal gyrus	rs1112718	G	A	-0.10562	0.0166876	2.46e-10	-0.0055933	0.0080258	0.485859
MS	Area in left entorhinal gyrus	rs11256593	T	C	0.186314	0.0173516	6.78e-27	-0.005149	0.007931	0.516202
MS	Area in left entorhinal gyrus	rs11749040	A	G	0.196745	0.0233464	3.54e-17	0.019811	0.011783	0.0927043
MS	Area in left entorhinal gyrus	rs11809700	T	C	0.144448	0.0183508	3.51e-15	0.0074287	0.0089523	0.406659
MS	Area in left entorhinal gyrus	rs12147246	G	A	-0.0993784	0.0169228	4.29e-09	-0.0073742	0.0082709	0.372623
MS	Area in left entorhinal gyrus	rs12234159	C	T	-0.879046	0.0658298	1.13e-40	0.0017392	0.041119	0.966262
MS	Area in left entorhinal gyrus	rs12365699	A	G	-0.143754	0.0228493	3.15e-10	-0.0056817	0.010663	0.594142
MS	Area in left entorhinal gyrus	rs1250551	T	G	0.115748	0.0173687	2.66e-11	-0.0044655	0.0081704	0.584696
MS	Area in left entorhinal gyrus	rs12612620	A	G	0.211833	0.036063	4.26e-09	0.0055356	0.0093972	0.555827
MS	Area in left entorhinal gyrus	rs12925972	C	T	0.0945826	0.0170812	3.07e-08	-0.0044415	0.0079925	0.578416
MS	Area in left entorhinal gyrus	rs13327021	T	C	0.115186	0.0171219	1.73e-11	0.015548	0.0082849	0.0605759
MS	Area in left entorhinal gyrus	rs140522	C	T	-0.110596	0.017536	2.85e-10	-0.012379	0.008498	0.145225
MS	Area in left entorhinal gyrus	rs17124032	A	G	-0.216803	0.0316224	7.08e-12	0.023064	0.014695	0.116541
MS	Area in left entorhinal gyrus	rs1738074	C	T	0.113729	0.0167056	9.91e-12	0.0056315	0.0079519	0.478829
MS	Area in left entorhinal gyrus	rs1860545	A	G	0.116534	0.0170311	7.79e-12	-0.00039477	0.0080672	0.96097
MS	Area in left entorhinal gyrus	rs2317231	T	G	-0.100569	0.0167449	1.9e-09	-0.0090841	0.0079591	0.253735
MS	Area in left entorhinal gyrus	rs2546890	G	A	-0.116983	0.0164181	1.04e-12	0.00065741	0.0079089	0.933753
MS	Area in left entorhinal gyrus	rs2681424	C	T	-0.121155	0.0165779	2.71e-13	-0.0021685	0.0079263	0.784404
MS	Area in left entorhinal gyrus	rs28382587	A	G	0.292628	0.0261499	4.54e-29	-0.011501	0.01289	0.37228
MS	Area in left entorhinal gyrus	rs28703878	G	A	0.133646	0.0214335	4.51e-10	-0.0069969	0.0090568	0.439785
MS	Area in left entorhinal gyrus	rs28749166	T	C	-0.397097	0.0205091	1.61e-83	-0.013172	0.0084269	0.118051
MS	Area in left entorhinal gyrus	rs28834106	C	T	-0.12936	0.0195643	3.79e-11	-2.16e-05	0.0089	0.998064
MS	Area in left entorhinal gyrus	rs34695601	C	T	-0.109482	0.0197905	3.16e-08	0.0023424	0.0091204	0.797315
MS	Area in left entorhinal gyrus	rs354033	A	G	-0.107957	0.0189431	1.21e-08	-0.0026736	0.0090719	0.76821
MS	Area in left entorhinal gyrus	rs35486093	G	A	0.179486	0.0280638	1.6e-10	0.015868	0.01406	0.259096
MS	Area in left entorhinal gyrus	rs35540610	C	T	0.135143	0.0193517	2.88e-12	-0.011534	0.0093777	0.218711
MS	Area in left entorhinal gyrus	rs35703946	A	G	-0.172524	0.02874	1.94e-09	-0.0048612	0.011583	0.674714
MS	Area in left entorhinal gyrus	rs3809627	A	C	-0.0969515	0.0175395	3.25e-08	0.006357	0.0081119	0.433241
MS	Area in left entorhinal gyrus	rs41558815	A	G	-0.426574	0.0516756	1.52e-16	0.01921	0.01731	0.267128
MS	Area in left entorhinal gyrus	rs415759	C	T	0.118784	0.0217558	4.76e-08	0.00076424	0.010421	0.941536
MS	Area in left entorhinal gyrus	rs4325907	T	C	-0.099268	0.0168311	3.68e-09	0.0078897	0.0083004	0.341853
MS	Area in left entorhinal gyrus	rs438613	C	T	0.138021	0.0166057	9.43e-17	-0.011939	0.0079466	0.132993
MS	Area in left entorhinal gyrus	rs56232455	A	G	0.15841	0.0281246	1.78e-08	-0.0076298	0.0081668	0.350187
MS	Area in left entorhinal gyrus	rs58546351	G	A	-1.89446	0.0531758	1e-200	-0.025708	0.041797	0.538505
MS	Area in left entorhinal gyrus	rs59655222	C	T	-0.123191	0.0186277	3.76e-11	0.0086179	0.008693	0.321521
MS	Area in left entorhinal gyrus	rs6032662	T	C	-0.133831	0.0183292	2.85e-13	0.0040678	0.009236	0.659629
MS	Area in left entorhinal gyrus	rs62420820	A	G	0.137237	0.0187505	2.5e-13	0.015127	0.0092753	0.102934
MS	Area in left entorhinal gyrus	rs631204	A	C	0.112793	0.0164197	6.45e-12	-0.010467	0.0080164	0.191655
MS	Area in left entorhinal gyrus	rs6496663	C	A	0.100594	0.0181091	2.78e-08	0.00030202	0.0086907	0.972277
MS	Area in left entorhinal gyrus	rs6670198	C	T	-0.145026	0.0176423	2.03e-16	-0.012002	0.0082668	0.146548
MS	Area in left entorhinal gyrus	rs6990534	G	A	0.10714	0.018154	3.6e-09	-0.0038974	0.0086382	0.651869
MS	Area in left entorhinal gyrus	rs701006	G	A	0.113864	0.0168357	1.35e-11	0.00093644	0.0080836	0.907777
MS	Area in left entorhinal gyrus	rs7190580	G	A	-0.0980337	0.0179402	4.64e-08	-0.010192	0.0087033	0.241596
MS	Area in left entorhinal gyrus	rs721847	G	A	-0.213193	0.0214348	2.62e-23	0.007416	0.010205	0.467401
MS	Area in left entorhinal gyrus	rs72928038	A	G	0.160521	0.0247614	9.01e-11	0.0024005	0.010237	0.814595
MS	Area in left entorhinal gyrus	rs74449127	G	A	-0.196964	0.0255798	1.36e-14	-0.0061924	0.0086216	0.472607
MS	Area in left entorhinal gyrus	rs7592560	A	G	0.10409	0.016508	2.87e-10	0.0088115	0.0079375	0.266956
MS	Area in left entorhinal gyrus	rs7855251	C	T	-0.110109	0.0200898	4.23e-08	0.011096	0.0092156	0.228586
MS	Area in left entorhinal gyrus	rs7975763	T	C	0.121038	0.0209676	7.8e-09	0.0058167	0.0098272	0.553924
MS	Area in left entorhinal gyrus	rs802730	C	T	-0.11431	0.0181819	3.24e-10	-0.00093554	0.0085982	0.913356
MS	Area in left entorhinal gyrus	rs8102445	T	G	-0.10075	0.0171403	4.15e-09	0.0041854	0.007989	0.600358
MS	Area in left entorhinal gyrus	rs9261407	C	T	-0.17817	0.0216101	1.66e-16	-0.01012	0.010601	0.339805
MS	Area in left entorhinal gyrus	rs9263864	T	C	-0.325339	0.0332519	1.32e-22	-0.015212	0.013345	0.25432
MS	Area in left entorhinal gyrus	rs9271348	A	G	-0.936238	0.0307803	1e-200	0.0092095	0.0085875	0.283537
MS	Area in left entorhinal gyrus	rs9275601	T	C	-0.565106	0.0258303	4.25e-106	0.014139	0.0079662	0.0759277
MS	Area in left entorhinal gyrus	rs9591325	C	T	-0.212366	0.0339891	4.16e-10	-0.0036837	0.015706	0.814573
MS	Area in left entorhinal gyrus	rs9610458	T	C	0.114221	0.0165102	4.57e-12	-0.0035889	0.0079821	0.652995
MS	Area in left entorhinal gyrus	rs9843355	A	G	-0.133831	0.0214887	4.72e-10	-0.0023368	0.010054	0.816212
MS	Area in left entorhinal gyrus	rs9955954	G	A	-0.110038	0.0194511	1.54e-08	0.014372	0.0093753	0.125305
MS	Area in left fusiform gyrus	rs10063294	A	G	-0.0990472	0.0162642	1.13e-09	-0.0017922	0.0079343	0.821293
MS	Area in left fusiform gyrus	rs1014486	C	T	0.10508	0.016368	1.36e-10	-0.00092072	0.0080165	0.908563
MS	Area in left fusiform gyrus	rs1026916	G	A	-0.129653	0.0174305	1.02e-13	-0.0022258	0.0082771	0.788007
MS	Area in left fusiform gyrus	rs1077667	T	C	-0.151862	0.021225	8.37e-13	-0.01238	0.0096999	0.20186
MS	Area in left fusiform gyrus	rs10801908	T	C	-0.21495	0.0263631	3.54e-16	-0.0034281	0.012131	0.777499
MS	Area in left fusiform gyrus	rs10936602	C	T	-0.108406	0.0192127	1.68e-08	0.01311	0.0091734	0.152975
MS	Area in left fusiform gyrus	rs11079784	C	T	0.107149	0.016254	4.34e-11	0.0027398	0.0078859	0.728266
MS	Area in left fusiform gyrus	rs1112718	G	A	-0.10562	0.0166876	2.46e-10	-0.011356	0.0080254	0.157069
MS	Area in left fusiform gyrus	rs11749040	A	G	0.196745	0.0233464	3.54e-17	-0.0013525	0.011781	0.908598
MS	Area in left fusiform gyrus	rs1177228	G	A	0.107418	0.0186591	8.57e-09	0.0037833	0.0089118	0.671182
MS	Area in left fusiform gyrus	rs11809700	T	C	0.144448	0.0183508	3.51e-15	0.013398	0.008952	0.13449
MS	Area in left fusiform gyrus	rs12147246	G	A	-0.0993784	0.0169228	4.29e-09	-0.0010935	0.0082709	0.894819
MS	Area in left fusiform gyrus	rs12234159	C	T	-0.879046	0.0658298	1.13e-40	0.026543	0.041119	0.518597
MS	Area in left fusiform gyrus	rs12365699	A	G	-0.143754	0.0228493	3.15e-10	0.0031038	0.010663	0.770992
MS	Area in left fusiform gyrus	rs1250551	T	G	0.115748	0.0173687	2.66e-11	0.0064018	0.0081704	0.433321
MS	Area in left fusiform gyrus	rs12612620	A	G	0.211833	0.036063	4.26e-09	-0.0037026	0.0093972	0.69357
MS	Area in left fusiform gyrus	rs12925972	C	T	0.0945826	0.0170812	3.07e-08	-0.0012734	0.0079925	0.87342
MS	Area in left fusiform gyrus	rs13327021	T	C	0.115186	0.0171219	1.73e-11	-0.0039922	0.0082853	0.629927
MS	Area in left fusiform gyrus	rs140522	C	T	-0.110596	0.017536	2.85e-10	-0.0021321	0.0084981	0.801901
MS	Area in left fusiform gyrus	rs1465697	T	C	0.124317	0.0187656	3.48e-11	0.0066175	0.0092142	0.47265
MS	Area in left fusiform gyrus	rs17124032	A	G	-0.216803	0.0316224	7.08e-12	-0.021282	0.014695	0.147574
MS	Area in left fusiform gyrus	rs1738074	C	T	0.113729	0.0167056	9.91e-12	0.0053871	0.0079516	0.498104
MS	Area in left fusiform gyrus	rs1860545	A	G	0.116534	0.0170311	7.79e-12	0.0092279	0.0080668	0.252656
MS	Area in left fusiform gyrus	rs2150879	A	G	-0.103549	0.0164769	3.29e-10	0.0020062	0.0079296	0.800271
MS	Area in left fusiform gyrus	rs2317231	T	G	-0.100569	0.0167449	1.9e-09	0.0073729	0.0079592	0.354283
MS	Area in left fusiform gyrus	rs2546890	G	A	-0.116983	0.0164181	1.04e-12	0.0068063	0.0079085	0.389448
MS	Area in left fusiform gyrus	rs2681424	C	T	-0.121155	0.0165779	2.71e-13	-0.0079067	0.0079261	0.318508
MS	Area in left fusiform gyrus	rs2857700	C	T	-0.767224	0.0237495	1e-200	-0.0041372	0.011725	0.724202
MS	Area in left fusiform gyrus	rs28703878	G	A	0.133646	0.0214335	4.51e-10	-0.0012562	0.0090568	0.889686
MS	Area in left fusiform gyrus	rs28749166	T	C	-0.397097	0.0205091	1.61e-83	0.0029277	0.0084268	0.728266
MS	Area in left fusiform gyrus	rs28834106	C	T	-0.12936	0.0195643	3.79e-11	0.007583	0.0088991	0.394158
MS	Area in left fusiform gyrus	rs35486093	G	A	0.179486	0.0280638	1.6e-10	0.0010459	0.01406	0.940706
MS	Area in left fusiform gyrus	rs35540610	C	T	0.135143	0.0193517	2.88e-12	-0.0012084	0.0093778	0.897472
MS	Area in left fusiform gyrus	rs35703946	A	G	-0.172524	0.02874	1.94e-09	-0.0037582	0.011583	0.74559
MS	Area in left fusiform gyrus	rs3809627	A	C	-0.0969515	0.0175395	3.25e-08	0.0072571	0.0081118	0.370997
MS	Area in left fusiform gyrus	rs41558815	A	G	-0.426574	0.0516756	1.52e-16	0.0097301	0.017311	0.574064
MS	Area in left fusiform gyrus	rs415759	C	T	0.118784	0.0217558	4.76e-08	0.0082672	0.01042	0.427573
MS	Area in left fusiform gyrus	rs4325907	T	C	-0.099268	0.0168311	3.68e-09	-0.0041764	0.0083003	0.614851
MS	Area in left fusiform gyrus	rs438613	C	T	0.138021	0.0166057	9.43e-17	0.0049711	0.0079465	0.531606
MS	Area in left fusiform gyrus	rs55970742	T	C	-0.100373	0.017899	2.05e-08	0.00012707	0.0085076	0.988083
MS	Area in left fusiform gyrus	rs56232455	A	G	0.15841	0.0281246	1.78e-08	-0.013052	0.0081665	0.110009
MS	Area in left fusiform gyrus	rs58546351	G	A	-1.89446	0.0531758	1e-200	0.052679	0.041796	0.207544
MS	Area in left fusiform gyrus	rs59655222	C	T	-0.123191	0.0186277	3.76e-11	0.0052637	0.008693	0.544841
MS	Area in left fusiform gyrus	rs6032662	T	C	-0.133831	0.0183292	2.85e-13	-0.0076317	0.0092359	0.40863
MS	Area in left fusiform gyrus	rs62420820	A	G	0.137237	0.0187505	2.5e-13	0.00017824	0.0092756	0.984669
MS	Area in left fusiform gyrus	rs631204	A	C	0.112793	0.0164197	6.45e-12	-0.008855	0.0080163	0.269333
MS	Area in left fusiform gyrus	rs6496663	C	A	0.100594	0.0181091	2.78e-08	0.0018895	0.0086906	0.827887
MS	Area in left fusiform gyrus	rs6670198	C	T	-0.145026	0.0176423	2.03e-16	-0.0037886	0.008267	0.646755
MS	Area in left fusiform gyrus	rs6990534	G	A	0.10714	0.018154	3.6e-09	-0.0054155	0.0086381	0.530713
MS	Area in left fusiform gyrus	rs701006	G	A	0.113864	0.0168357	1.35e-11	0.016336	0.0080829	0.0432912
MS	Area in left fusiform gyrus	rs7190580	G	A	-0.0980337	0.0179402	4.64e-08	-0.0019585	0.0087034	0.821964
MS	Area in left fusiform gyrus	rs721847	G	A	-0.213193	0.0214348	2.62e-23	-0.005566	0.010205	0.58545
MS	Area in left fusiform gyrus	rs7222450	A	G	0.0983963	0.0174702	1.78e-08	0.004254	0.0079151	0.590963
MS	Area in left fusiform gyrus	rs72928038	A	G	0.160521	0.0247614	9.01e-11	0.0021067	0.010237	0.836953
MS	Area in left fusiform gyrus	rs74449127	G	A	-0.196964	0.0255798	1.36e-14	-0.0067986	0.0086215	0.430368
MS	Area in left fusiform gyrus	rs7592560	A	G	0.10409	0.016508	2.87e-10	0.012636	0.0079371	0.111388
MS	Area in left fusiform gyrus	rs7855251	C	T	-0.110109	0.0200898	4.23e-08	0.013361	0.0092154	0.147116
MS	Area in left fusiform gyrus	rs802730	C	T	-0.11431	0.0181819	3.24e-10	-0.0069686	0.008598	0.417667
MS	Area in left fusiform gyrus	rs8102445	T	G	-0.10075	0.0171403	4.15e-09	0.0040235	0.0079888	0.614511
MS	Area in left fusiform gyrus	rs9261407	C	T	-0.17817	0.0216101	1.66e-16	0.013884	0.010601	0.190296
MS	Area in left fusiform gyrus	rs9263864	T	C	-0.325339	0.0332519	1.32e-22	-0.015079	0.013344	0.258458
MS	Area in left fusiform gyrus	rs9271348	A	G	-0.936238	0.0307803	1e-200	-0.010809	0.0085874	0.208152
MS	Area in left fusiform gyrus	rs9275601	T	C	-0.565106	0.0258303	4.25e-106	-0.014182	0.007966	0.0750412
MS	Area in left fusiform gyrus	rs9610458	T	C	0.114221	0.0165102	4.57e-12	-0.0083764	0.007982	0.293995
MS	Area in left fusiform gyrus	rs9843355	A	G	-0.133831	0.0214887	4.72e-10	-0.00086218	0.010054	0.931663
MS	Area in left fusiform gyrus	rs9955954	G	A	-0.110038	0.0194511	1.54e-08	0.0069693	0.0093754	0.457267
MS	Area in left fusiform gyrus	rs9992763	T	G	-0.0900341	0.0164612	4.51e-08	-0.016246	0.0079811	0.0418023
MS	Area in left inferiorparietal gyrus	rs10063294	A	G	-0.0990472	0.0162642	1.13e-09	0.013812	0.0079339	0.0817147
MS	Area in left inferiorparietal gyrus	rs1014486	C	T	0.10508	0.016368	1.36e-10	-0.002119	0.0080165	0.791517
MS	Area in left inferiorparietal gyrus	rs1026916	G	A	-0.129653	0.0174305	1.02e-13	0.0065223	0.008277	0.430695
MS	Area in left inferiorparietal gyrus	rs1077667	T	C	-0.151862	0.021225	8.37e-13	-0.0085363	0.0097	0.378852
MS	Area in left inferiorparietal gyrus	rs10801908	T	C	-0.21495	0.0263631	3.54e-16	0.0022089	0.012132	0.855518
MS	Area in left inferiorparietal gyrus	rs10936602	C	T	-0.108406	0.0192127	1.68e-08	-0.0070057	0.0091736	0.445072
MS	Area in left inferiorparietal gyrus	rs11079784	C	T	0.107149	0.016254	4.34e-11	0.003162	0.0078859	0.688446
MS	Area in left inferiorparietal gyrus	rs1112718	G	A	-0.10562	0.0166876	2.46e-10	-0.0092713	0.0080255	0.248005
MS	Area in left inferiorparietal gyrus	rs11256593	T	C	0.186314	0.0173516	6.78e-27	-0.009802	0.0079308	0.216491
MS	Area in left inferiorparietal gyrus	rs11749040	A	G	0.196745	0.0233464	3.54e-17	-0.013633	0.01178	0.247184
MS	Area in left inferiorparietal gyrus	rs1177228	G	A	0.107418	0.0186591	8.57e-09	-0.0054974	0.0089118	0.537329
MS	Area in left inferiorparietal gyrus	rs11809700	T	C	0.144448	0.0183508	3.51e-15	0.0071448	0.0089522	0.424815
MS	Area in left inferiorparietal gyrus	rs12147246	G	A	-0.0993784	0.0169228	4.29e-09	0.0070988	0.0082708	0.390733
MS	Area in left inferiorparietal gyrus	rs12234159	C	T	-0.879046	0.0658298	1.13e-40	0.045261	0.041119	0.271019
MS	Area in left inferiorparietal gyrus	rs12365699	A	G	-0.143754	0.0228493	3.15e-10	0.0089894	0.010663	0.39919
MS	Area in left inferiorparietal gyrus	rs1250551	T	G	0.115748	0.0173687	2.66e-11	-0.0042587	0.0081704	0.602213
MS	Area in left inferiorparietal gyrus	rs12612620	A	G	0.211833	0.036063	4.26e-09	-0.00031413	0.0093972	0.973334
MS	Area in left inferiorparietal gyrus	rs12925972	C	T	0.0945826	0.0170812	3.07e-08	-0.0036783	0.0079925	0.645372
MS	Area in left inferiorparietal gyrus	rs13327021	T	C	0.115186	0.0171219	1.73e-11	-0.0033502	0.0082853	0.685946
MS	Area in left inferiorparietal gyrus	rs140522	C	T	-0.110596	0.017536	2.85e-10	0.002345	0.0084981	0.782582
MS	Area in left inferiorparietal gyrus	rs1465697	T	C	0.124317	0.0187656	3.48e-11	0.0019492	0.0092143	0.832465
MS	Area in left inferiorparietal gyrus	rs17124032	A	G	-0.216803	0.0316224	7.08e-12	0.0056169	0.014696	0.702312
MS	Area in left inferiorparietal gyrus	rs1738074	C	T	0.113729	0.0167056	9.91e-12	0.012558	0.0079513	0.114277
MS	Area in left inferiorparietal gyrus	rs1860545	A	G	0.116534	0.0170311	7.79e-12	0.0082685	0.0080669	0.305373
MS	Area in left inferiorparietal gyrus	rs2150879	A	G	-0.103549	0.0164769	3.29e-10	0.00075235	0.0079296	0.924411
MS	Area in left inferiorparietal gyrus	rs2317231	T	G	-0.100569	0.0167449	1.9e-09	0.0088069	0.0079592	0.26851
MS	Area in left inferiorparietal gyrus	rs2546890	G	A	-0.116983	0.0164181	1.04e-12	0.0071727	0.0079085	0.364435
MS	Area in left inferiorparietal gyrus	rs2681424	C	T	-0.121155	0.0165779	2.71e-13	-0.014065	0.0079259	0.0759801
MS	Area in left inferiorparietal gyrus	rs28382587	A	G	0.292628	0.0261499	4.54e-29	-0.0044771	0.01289	0.72835
MS	Area in left inferiorparietal gyrus	rs2857700	C	T	-0.767224	0.0237495	1e-200	-0.025955	0.011724	0.0268473
MS	Area in left inferiorparietal gyrus	rs28703878	G	A	0.133646	0.0214335	4.51e-10	-0.012193	0.0090565	0.178221
MS	Area in left inferiorparietal gyrus	rs28749166	T	C	-0.397097	0.0205091	1.61e-83	0.011891	0.0084265	0.158223
MS	Area in left inferiorparietal gyrus	rs28834106	C	T	-0.12936	0.0195643	3.79e-11	1.12e-06	0.0088992	0.999899
MS	Area in left inferiorparietal gyrus	rs34695601	C	T	-0.109482	0.0197905	3.16e-08	-0.0083032	0.0091194	0.362568
MS	Area in left inferiorparietal gyrus	rs35486093	G	A	0.179486	0.0280638	1.6e-10	-0.023746	0.01406	0.0912431
MS	Area in left inferiorparietal gyrus	rs35540610	C	T	0.135143	0.0193517	2.88e-12	0.011569	0.0093776	0.21733
MS	Area in left inferiorparietal gyrus	rs35703946	A	G	-0.172524	0.02874	1.94e-09	0.0067012	0.011583	0.562898
MS	Area in left inferiorparietal gyrus	rs41558815	A	G	-0.426574	0.0516756	1.52e-16	0.0038921	0.017311	0.822106
MS	Area in left inferiorparietal gyrus	rs415759	C	T	0.118784	0.0217558	4.76e-08	0.0083059	0.01042	0.425412
MS	Area in left inferiorparietal gyrus	rs4325907	T	C	-0.099268	0.0168311	3.68e-09	-0.0026762	0.0083003	0.747137
MS	Area in left inferiorparietal gyrus	rs438613	C	T	0.138021	0.0166057	9.43e-17	-0.012476	0.0079463	0.11641
MS	Area in left inferiorparietal gyrus	rs55970742	T	C	-0.100373	0.017899	2.05e-08	0.0042146	0.0085076	0.620326
MS	Area in left inferiorparietal gyrus	rs56232455	A	G	0.15841	0.0281246	1.78e-08	-0.0058642	0.0081668	0.472727
MS	Area in left inferiorparietal gyrus	rs58546351	G	A	-1.89446	0.0531758	1e-200	-0.01669	0.041797	0.689668
MS	Area in left inferiorparietal gyrus	rs59655222	C	T	-0.123191	0.0186277	3.76e-11	0.00052636	0.0086931	0.951717
MS	Area in left inferiorparietal gyrus	rs6032662	T	C	-0.133831	0.0183292	2.85e-13	0.0094535	0.0092358	0.306048
MS	Area in left inferiorparietal gyrus	rs62420820	A	G	0.137237	0.0187505	2.5e-13	-0.0013424	0.0092756	0.884928
MS	Area in left inferiorparietal gyrus	rs631204	A	C	0.112793	0.0164197	6.45e-12	0.0077682	0.0080163	0.332529
MS	Area in left inferiorparietal gyrus	rs6496663	C	A	0.100594	0.0181091	2.78e-08	0.005682	0.0086905	0.513228
MS	Area in left inferiorparietal gyrus	rs6670198	C	T	-0.145026	0.0176423	2.03e-16	0.0011554	0.008267	0.888851
MS	Area in left inferiorparietal gyrus	rs6990534	G	A	0.10714	0.018154	3.6e-09	-0.0026412	0.0086381	0.759784
MS	Area in left inferiorparietal gyrus	rs701006	G	A	0.113864	0.0168357	1.35e-11	-0.0057689	0.0080834	0.475434
MS	Area in left inferiorparietal gyrus	rs7190580	G	A	-0.0980337	0.0179402	4.64e-08	0.0047744	0.0087034	0.583311
MS	Area in left inferiorparietal gyrus	rs7200146	T	G	-0.170788	0.0169488	7e-24	0.0067716	0.0084229	0.421434
MS	Area in left inferiorparietal gyrus	rs7222450	A	G	0.0983963	0.0174702	1.78e-08	-0.0062079	0.0079151	0.432863
MS	Area in left inferiorparietal gyrus	rs72928038	A	G	0.160521	0.0247614	9.01e-11	0.0015813	0.010237	0.877241
MS	Area in left inferiorparietal gyrus	rs74449127	G	A	-0.196964	0.0255798	1.36e-14	-0.0087294	0.0086214	0.311293
MS	Area in left inferiorparietal gyrus	rs7592560	A	G	0.10409	0.016508	2.87e-10	-0.0081139	0.0079373	0.306676
MS	Area in left inferiorparietal gyrus	rs7855251	C	T	-0.110109	0.0200898	4.23e-08	-0.0016657	0.0092157	0.85657
MS	Area in left inferiorparietal gyrus	rs802730	C	T	-0.11431	0.0181819	3.24e-10	-0.0015133	0.0085981	0.860288
MS	Area in left inferiorparietal gyrus	rs8102445	T	G	-0.10075	0.0171403	4.15e-09	0.0014295	0.0079889	0.857984
MS	Area in left inferiorparietal gyrus	rs9261407	C	T	-0.17817	0.0216101	1.66e-16	-0.016945	0.010601	0.109949
MS	Area in left inferiorparietal gyrus	rs9263864	T	C	-0.325339	0.0332519	1.32e-22	0.0098014	0.013344	0.462637
MS	Area in left inferiorparietal gyrus	rs9271348	A	G	-0.936238	0.0307803	1e-200	-0.01394	0.0085872	0.104518
MS	Area in left inferiorparietal gyrus	rs9275601	T	C	-0.565106	0.0258303	4.25e-106	-0.0089623	0.0079662	0.260579
MS	Area in left inferiorparietal gyrus	rs9591325	C	T	-0.212366	0.0339891	4.16e-10	-0.023961	0.015706	0.127125
MS	Area in left inferiorparietal gyrus	rs9610458	T	C	0.114221	0.0165102	4.57e-12	0.012672	0.0079818	0.112393
MS	Area in left inferiorparietal gyrus	rs9843355	A	G	-0.133831	0.0214887	4.72e-10	0.0083914	0.010054	0.403934
MS	Area in left inferiorparietal gyrus	rs9955954	G	A	-0.110038	0.0194511	1.54e-08	0.0046667	0.0093755	0.618657
MS	Area in left inferiorparietal gyrus	rs9992763	T	G	-0.0900341	0.0164612	4.51e-08	-0.0090499	0.0079814	0.256856
MS	Area in left inferiortemporal gyrus	rs10063294	A	G	-0.0990472	0.0162642	1.13e-09	-0.0025662	0.0079343	0.746363
MS	Area in left inferiortemporal gyrus	rs1014486	C	T	0.10508	0.016368	1.36e-10	0.0037573	0.0080164	0.639293
MS	Area in left inferiortemporal gyrus	rs1026916	G	A	-0.129653	0.0174305	1.02e-13	-0.0024029	0.0082771	0.771578
MS	Area in left inferiortemporal gyrus	rs1077667	T	C	-0.151862	0.021225	8.37e-13	-0.009542	0.0097	0.32526
MS	Area in left inferiortemporal gyrus	rs10801908	T	C	-0.21495	0.0263631	3.54e-16	-0.00024858	0.012132	0.983653
MS	Area in left inferiortemporal gyrus	rs10936602	C	T	-0.108406	0.0192127	1.68e-08	0.0063906	0.0091736	0.486038
MS	Area in left inferiortemporal gyrus	rs11079784	C	T	0.107149	0.016254	4.34e-11	-0.0024173	0.0078859	0.759207
MS	Area in left inferiortemporal gyrus	rs1112718	G	A	-0.10562	0.0166876	2.46e-10	0.00035485	0.0080257	0.964733
MS	Area in left inferiortemporal gyrus	rs11256593	T	C	0.186314	0.0173516	6.78e-27	-0.0028047	0.007931	0.723619
MS	Area in left inferiortemporal gyrus	rs11749040	A	G	0.196745	0.0233464	3.54e-17	0.020695	0.01178	0.0789587
MS	Area in left inferiortemporal gyrus	rs1177228	G	A	0.107418	0.0186591	8.57e-09	0.0076731	0.0089118	0.389242
MS	Area in left inferiortemporal gyrus	rs11809700	T	C	0.144448	0.0183508	3.51e-15	0.016338	0.0089518	0.0679986
MS	Area in left inferiortemporal gyrus	rs12147246	G	A	-0.0993784	0.0169228	4.29e-09	-0.0077845	0.0082708	0.346609
MS	Area in left inferiortemporal gyrus	rs12234159	C	T	-0.879046	0.0658298	1.13e-40	0.028331	0.041119	0.490817
MS	Area in left inferiortemporal gyrus	rs12365699	A	G	-0.143754	0.0228493	3.15e-10	0.0068583	0.010663	0.520092
MS	Area in left inferiortemporal gyrus	rs1250551	T	G	0.115748	0.0173687	2.66e-11	0.00042485	0.0081705	0.958531
MS	Area in left inferiortemporal gyrus	rs12612620	A	G	0.211833	0.036063	4.26e-09	-0.0076253	0.0093971	0.417109
MS	Area in left inferiortemporal gyrus	rs13327021	T	C	0.115186	0.0171219	1.73e-11	-0.010736	0.0082851	0.195065
MS	Area in left inferiortemporal gyrus	rs140522	C	T	-0.110596	0.017536	2.85e-10	-0.0096297	0.008498	0.257146
MS	Area in left inferiortemporal gyrus	rs1465697	T	C	0.124317	0.0187656	3.48e-11	0.010676	0.0092141	0.24661
MS	Area in left inferiortemporal gyrus	rs17124032	A	G	-0.216803	0.0316224	7.08e-12	-0.0037364	0.014696	0.799306
MS	Area in left inferiortemporal gyrus	rs1738074	C	T	0.113729	0.0167056	9.91e-12	0.0062351	0.0079515	0.432962
MS	Area in left inferiortemporal gyrus	rs1860545	A	G	0.116534	0.0170311	7.79e-12	0.0013107	0.008067	0.870927
MS	Area in left inferiortemporal gyrus	rs2150879	A	G	-0.103549	0.0164769	3.29e-10	0.0059239	0.0079295	0.455019
MS	Area in left inferiortemporal gyrus	rs2546890	G	A	-0.116983	0.0164181	1.04e-12	-0.0039188	0.0079086	0.62024
MS	Area in left inferiortemporal gyrus	rs2681424	C	T	-0.121155	0.0165779	2.71e-13	-0.0052114	0.0079262	0.51087
MS	Area in left inferiortemporal gyrus	rs28382587	A	G	0.292628	0.0261499	4.54e-29	-0.0050558	0.01289	0.694896
MS	Area in left inferiortemporal gyrus	rs2857700	C	T	-0.767224	0.0237495	1e-200	-0.0044126	0.011725	0.706659
MS	Area in left inferiortemporal gyrus	rs28703878	G	A	0.133646	0.0214335	4.51e-10	0.0051753	0.0090567	0.567715
MS	Area in left inferiortemporal gyrus	rs28749166	T	C	-0.397097	0.0205091	1.61e-83	0.011734	0.0084265	0.163761
MS	Area in left inferiortemporal gyrus	rs28834106	C	T	-0.12936	0.0195643	3.79e-11	-0.0017606	0.0088992	0.843177
MS	Area in left inferiortemporal gyrus	rs354033	A	G	-0.107957	0.0189431	1.21e-08	0.00094239	0.0090711	0.917259
MS	Area in left inferiortemporal gyrus	rs35486093	G	A	0.179486	0.0280638	1.6e-10	0.026091	0.01406	0.0635038
MS	Area in left inferiortemporal gyrus	rs35540610	C	T	0.135143	0.0193517	2.88e-12	0.0069059	0.0093778	0.461488
MS	Area in left inferiortemporal gyrus	rs35703946	A	G	-0.172524	0.02874	1.94e-09	-0.00044891	0.011583	0.969085
MS	Area in left inferiortemporal gyrus	rs41558815	A	G	-0.426574	0.0516756	1.52e-16	-0.0036589	0.017311	0.832603
MS	Area in left inferiortemporal gyrus	rs415759	C	T	0.118784	0.0217558	4.76e-08	0.014186	0.01042	0.173404
MS	Area in left inferiortemporal gyrus	rs438613	C	T	0.138021	0.0166057	9.43e-17	-0.00017098	0.0079466	0.982834
MS	Area in left inferiortemporal gyrus	rs55970742	T	C	-0.100373	0.017899	2.05e-08	0.012831	0.0085073	0.131489
MS	Area in left inferiortemporal gyrus	rs56232455	A	G	0.15841	0.0281246	1.78e-08	0.012721	0.0081666	0.119305
MS	Area in left inferiortemporal gyrus	rs58546351	G	A	-1.89446	0.0531758	1e-200	-0.0094314	0.041797	0.821476
MS	Area in left inferiortemporal gyrus	rs6032662	T	C	-0.133831	0.0183292	2.85e-13	-0.01133	0.0092357	0.219933
MS	Area in left inferiortemporal gyrus	rs62420820	A	G	0.137237	0.0187505	2.5e-13	-0.0034623	0.0092756	0.708957
MS	Area in left inferiortemporal gyrus	rs631204	A	C	0.112793	0.0164197	6.45e-12	-0.0011542	0.0080164	0.885519
MS	Area in left inferiortemporal gyrus	rs6670198	C	T	-0.145026	0.0176423	2.03e-16	-0.0048903	0.008267	0.554153
MS	Area in left inferiortemporal gyrus	rs6990534	G	A	0.10714	0.018154	3.6e-09	-0.0055146	0.0086381	0.523215
MS	Area in left inferiortemporal gyrus	rs701006	G	A	0.113864	0.0168357	1.35e-11	-0.00071094	0.0080835	0.929917
MS	Area in left inferiortemporal gyrus	rs7190580	G	A	-0.0980337	0.0179402	4.64e-08	0.0020915	0.0087034	0.810091
MS	Area in left inferiortemporal gyrus	rs7200146	T	G	-0.170788	0.0169488	7e-24	0.0031329	0.008423	0.709937
MS	Area in left inferiortemporal gyrus	rs721847	G	A	-0.213193	0.0214348	2.62e-23	-0.00026569	0.010205	0.979228
MS	Area in left inferiortemporal gyrus	rs7222450	A	G	0.0983963	0.0174702	1.78e-08	-0.004889	0.0079151	0.536785
MS	Area in left inferiortemporal gyrus	rs72928038	A	G	0.160521	0.0247614	9.01e-11	-0.0080611	0.010237	0.431013
MS	Area in left inferiortemporal gyrus	rs74449127	G	A	-0.196964	0.0255798	1.36e-14	0.013154	0.0086212	0.127081
MS	Area in left inferiortemporal gyrus	rs7592560	A	G	0.10409	0.016508	2.87e-10	0.0095086	0.0079373	0.23094
MS	Area in left inferiortemporal gyrus	rs7855251	C	T	-0.110109	0.0200898	4.23e-08	-0.0011492	0.0092157	0.900762
MS	Area in left inferiortemporal gyrus	rs7975763	T	C	0.121038	0.0209676	7.8e-09	0.007501	0.0098271	0.445287
MS	Area in left inferiortemporal gyrus	rs802730	C	T	-0.11431	0.0181819	3.24e-10	-0.012188	0.0085979	0.156344
MS	Area in left inferiortemporal gyrus	rs9261407	C	T	-0.17817	0.0216101	1.66e-16	-0.0051438	0.010601	0.627538
MS	Area in left inferiortemporal gyrus	rs9263864	T	C	-0.325339	0.0332519	1.32e-22	0.00051938	0.013344	0.968954
MS	Area in left inferiortemporal gyrus	rs9271348	A	G	-0.936238	0.0307803	1e-200	0.0061481	0.0085875	0.474035
MS	Area in left inferiortemporal gyrus	rs9275601	T	C	-0.565106	0.0258303	4.25e-106	-0.0083137	0.0079662	0.296668
MS	Area in left inferiortemporal gyrus	rs9610458	T	C	0.114221	0.0165102	4.57e-12	0.0019918	0.0079821	0.802945
MS	Area in left inferiortemporal gyrus	rs9843355	A	G	-0.133831	0.0214887	4.72e-10	-0.0035568	0.010054	0.723519
MS	Area in left inferiortemporal gyrus	rs9955954	G	A	-0.110038	0.0194511	1.54e-08	0.0016308	0.0093755	0.861916
MS	Area in left inferiortemporal gyrus	rs9992763	T	G	-0.0900341	0.0164612	4.51e-08	0.0026319	0.0079816	0.741583
MS	Area in left insula gyrus	rs10063294	A	G	-0.0990472	0.0162642	1.13e-09	-0.0012532	0.0079343	0.874498
MS	Area in left insula gyrus	rs1014486	C	T	0.10508	0.016368	1.36e-10	0.00050372	0.0080165	0.949898
MS	Area in left insula gyrus	rs1026916	G	A	-0.129653	0.0174305	1.02e-13	0.0033004	0.0082771	0.690081
MS	Area in left insula gyrus	rs1077667	T	C	-0.151862	0.021225	8.37e-13	0.0047585	0.0097001	0.623735
MS	Area in left insula gyrus	rs10801908	T	C	-0.21495	0.0263631	3.54e-16	-0.0028468	0.012132	0.814475
MS	Area in left insula gyrus	rs10936602	C	T	-0.108406	0.0192127	1.68e-08	0.014238	0.0091734	0.120637
MS	Area in left insula gyrus	rs11079784	C	T	0.107149	0.016254	4.34e-11	-0.005875	0.0078858	0.456268
MS	Area in left insula gyrus	rs1112718	G	A	-0.10562	0.0166876	2.46e-10	-0.0080457	0.0080255	0.316104
MS	Area in left insula gyrus	rs11256593	T	C	0.186314	0.0173516	6.78e-27	0.0031319	0.007931	0.692915
MS	Area in left insula gyrus	rs11749040	A	G	0.196745	0.0233464	3.54e-17	0.014023	0.01178	0.233894
MS	Area in left insula gyrus	rs1177228	G	A	0.107418	0.0186591	8.57e-09	-0.0021246	0.0089119	0.81157
MS	Area in left insula gyrus	rs11809700	T	C	0.144448	0.0183508	3.51e-15	0.0034783	0.0089523	0.697622
MS	Area in left insula gyrus	rs12234159	C	T	-0.879046	0.0658298	1.13e-40	-0.041195	0.041119	0.316424
MS	Area in left insula gyrus	rs12365699	A	G	-0.143754	0.0228493	3.15e-10	0.011544	0.010663	0.278972
MS	Area in left insula gyrus	rs1250551	T	G	0.115748	0.0173687	2.66e-11	-0.0015386	0.0081705	0.850636
MS	Area in left insula gyrus	rs12612620	A	G	0.211833	0.036063	4.26e-09	-0.014076	0.0093969	0.134165
MS	Area in left insula gyrus	rs12925972	C	T	0.0945826	0.0170812	3.07e-08	0.0022622	0.0079925	0.777159
MS	Area in left insula gyrus	rs13327021	T	C	0.115186	0.0171219	1.73e-11	0.0018491	0.0082853	0.823398
MS	Area in left insula gyrus	rs140522	C	T	-0.110596	0.017536	2.85e-10	0.01286	0.0084978	0.130221
MS	Area in left insula gyrus	rs1465697	T	C	0.124317	0.0187656	3.48e-11	0.010248	0.0092141	0.266073
MS	Area in left insula gyrus	rs17124032	A	G	-0.216803	0.0316224	7.08e-12	0.001822	0.014696	0.90133
MS	Area in left insula gyrus	rs1738074	C	T	0.113729	0.0167056	9.91e-12	0.006277	0.0079515	0.429883
MS	Area in left insula gyrus	rs1860545	A	G	0.116534	0.0170311	7.79e-12	-0.0011963	0.008067	0.882115
MS	Area in left insula gyrus	rs2150879	A	G	-0.103549	0.0164769	3.29e-10	0.0064313	0.0079295	0.41733
MS	Area in left insula gyrus	rs2317231	T	G	-0.100569	0.0167449	1.9e-09	-0.012899	0.007959	0.105095
MS	Area in left insula gyrus	rs2546890	G	A	-0.116983	0.0164181	1.04e-12	0.0034431	0.0079086	0.6633
MS	Area in left insula gyrus	rs2681424	C	T	-0.121155	0.0165779	2.71e-13	-0.0036531	0.0079262	0.644882
MS	Area in left insula gyrus	rs28382587	A	G	0.292628	0.0261499	4.54e-29	-0.010119	0.01289	0.432434
MS	Area in left insula gyrus	rs2857700	C	T	-0.767224	0.0237495	1e-200	0.0029594	0.011725	0.800737
MS	Area in left insula gyrus	rs28703878	G	A	0.133646	0.0214335	4.51e-10	0.001074	0.0090568	0.905603
MS	Area in left insula gyrus	rs28749166	T	C	-0.397097	0.0205091	1.61e-83	-0.0047251	0.0084267	0.57499
MS	Area in left insula gyrus	rs28834106	C	T	-0.12936	0.0195643	3.79e-11	-0.014507	0.0088989	0.103055
MS	Area in left insula gyrus	rs34695601	C	T	-0.109482	0.0197905	3.16e-08	0.00122	0.0091195	0.893579
MS	Area in left insula gyrus	rs354033	A	G	-0.107957	0.0189431	1.21e-08	-0.016727	0.0090706	0.0651929
MS	Area in left insula gyrus	rs35486093	G	A	0.179486	0.0280638	1.6e-10	0.017932	0.01406	0.202195
MS	Area in left insula gyrus	rs35540610	C	T	0.135143	0.0193517	2.88e-12	-0.0017253	0.0093778	0.854036
MS	Area in left insula gyrus	rs41558815	A	G	-0.426574	0.0516756	1.52e-16	-0.015379	0.01731	0.374317
MS	Area in left insula gyrus	rs415759	C	T	0.118784	0.0217558	4.76e-08	0.0041425	0.01042	0.690971
MS	Area in left insula gyrus	rs4325907	T	C	-0.099268	0.0168311	3.68e-09	-0.011153	0.0083001	0.179032
MS	Area in left insula gyrus	rs438613	C	T	0.138021	0.0166057	9.43e-17	-0.0070368	0.0079465	0.375881
MS	Area in left insula gyrus	rs55970742	T	C	-0.100373	0.017899	2.05e-08	-0.0031978	0.0085076	0.707017
MS	Area in left insula gyrus	rs56232455	A	G	0.15841	0.0281246	1.78e-08	0.0097843	0.0081667	0.230898
MS	Area in left insula gyrus	rs58546351	G	A	-1.89446	0.0531758	1e-200	0.04271	0.041796	0.306853
MS	Area in left insula gyrus	rs59655222	C	T	-0.123191	0.0186277	3.76e-11	0.0069279	0.008693	0.425481
MS	Area in left insula gyrus	rs6032662	T	C	-0.133831	0.0183292	2.85e-13	-0.0080877	0.0092358	0.381206
MS	Area in left insula gyrus	rs62420820	A	G	0.137237	0.0187505	2.5e-13	0.00069393	0.0092756	0.940364
MS	Area in left insula gyrus	rs631204	A	C	0.112793	0.0164197	6.45e-12	0.0096655	0.0080163	0.227929
MS	Area in left insula gyrus	rs6496663	C	A	0.100594	0.0181091	2.78e-08	-0.011165	0.0086904	0.198898
MS	Area in left insula gyrus	rs6990534	G	A	0.10714	0.018154	3.6e-09	0.014636	0.0086378	0.0901779
MS	Area in left insula gyrus	rs701006	G	A	0.113864	0.0168357	1.35e-11	-0.0077592	0.0080833	0.337116
MS	Area in left insula gyrus	rs7190580	G	A	-0.0980337	0.0179402	4.64e-08	0.0023312	0.0087034	0.788824
MS	Area in left insula gyrus	rs7200146	T	G	-0.170788	0.0169488	7e-24	0.013651	0.0084227	0.10507
MS	Area in left insula gyrus	rs721847	G	A	-0.213193	0.0214348	2.62e-23	0.0012839	0.010205	0.899881
MS	Area in left insula gyrus	rs7222450	A	G	0.0983963	0.0174702	1.78e-08	-0.0036624	0.0079151	0.643576
MS	Area in left insula gyrus	rs72928038	A	G	0.160521	0.0247614	9.01e-11	0.0019145	0.010237	0.851648
MS	Area in left insula gyrus	rs74449127	G	A	-0.196964	0.0255798	1.36e-14	-0.014239	0.0086212	0.0986279
MS	Area in left insula gyrus	rs7592560	A	G	0.10409	0.016508	2.87e-10	-0.0010299	0.0079375	0.896766
MS	Area in left insula gyrus	rs7855251	C	T	-0.110109	0.0200898	4.23e-08	-0.007074	0.0092156	0.442721
MS	Area in left insula gyrus	rs7975763	T	C	0.121038	0.0209676	7.8e-09	-0.0074961	0.0098271	0.445584
MS	Area in left insula gyrus	rs802730	C	T	-0.11431	0.0181819	3.24e-10	-0.0022749	0.0085981	0.791334
MS	Area in left insula gyrus	rs8102445	T	G	-0.10075	0.0171403	4.15e-09	-0.0020018	0.0079889	0.80214
MS	Area in left insula gyrus	rs9261407	C	T	-0.17817	0.0216101	1.66e-16	0.012247	0.010601	0.247999
MS	Area in left insula gyrus	rs9263864	T	C	-0.325339	0.0332519	1.32e-22	-0.0053202	0.013344	0.690129
MS	Area in left insula gyrus	rs9271348	A	G	-0.936238	0.0307803	1e-200	-0.0072346	0.0085875	0.39954
MS	Area in left insula gyrus	rs9275601	T	C	-0.565106	0.0258303	4.25e-106	-0.003321	0.0079663	0.676768
MS	Area in left insula gyrus	rs9591325	C	T	-0.212366	0.0339891	4.16e-10	-0.0075158	0.015706	0.632281
MS	Area in left insula gyrus	rs9610458	T	C	0.114221	0.0165102	4.57e-12	0.011764	0.0079819	0.14055
MS	Area in left insula gyrus	rs9843355	A	G	-0.133831	0.0214887	4.72e-10	-0.010373	0.010054	0.302218
MS	Area in left insula gyrus	rs9955954	G	A	-0.110038	0.0194511	1.54e-08	-0.0020835	0.0093755	0.824142
MS	Area in left insula gyrus	rs9992763	T	G	-0.0900341	0.0164612	4.51e-08	-0.005309	0.0079815	0.505953
MS	Area in left isthmuscingulate gyrus	rs10063294	A	G	-0.0990472	0.0162642	1.13e-09	0.0057673	0.0079342	0.467305
MS	Area in left isthmuscingulate gyrus	rs1014486	C	T	0.10508	0.016368	1.36e-10	-0.015132	0.008016	0.0590745
MS	Area in left isthmuscingulate gyrus	rs1026916	G	A	-0.129653	0.0174305	1.02e-13	-0.0077608	0.008277	0.348442
MS	Area in left isthmuscingulate gyrus	rs1077667	T	C	-0.151862	0.021225	8.37e-13	-0.0034448	0.0097001	0.722487
MS	Area in left isthmuscingulate gyrus	rs10801908	T	C	-0.21495	0.0263631	3.54e-16	0.0026564	0.012132	0.826677
MS	Area in left isthmuscingulate gyrus	rs10936602	C	T	-0.108406	0.0192127	1.68e-08	0.0131	0.0091734	0.153285
MS	Area in left isthmuscingulate gyrus	rs11079784	C	T	0.107149	0.016254	4.34e-11	0.0011822	0.0078859	0.880834
MS	Area in left isthmuscingulate gyrus	rs1112718	G	A	-0.10562	0.0166876	2.46e-10	0.0054257	0.0080256	0.499011
MS	Area in left isthmuscingulate gyrus	rs11749040	A	G	0.196745	0.0233464	3.54e-17	0.0023337	0.011781	0.84297
MS	Area in left isthmuscingulate gyrus	rs1177228	G	A	0.107418	0.0186591	8.57e-09	0.0058629	0.0089118	0.510623
MS	Area in left isthmuscingulate gyrus	rs11809700	T	C	0.144448	0.0183508	3.51e-15	0.013671	0.008952	0.126724
MS	Area in left isthmuscingulate gyrus	rs12147246	G	A	-0.0993784	0.0169228	4.29e-09	0.0037052	0.0082709	0.654169
MS	Area in left isthmuscingulate gyrus	rs12234159	C	T	-0.879046	0.0658298	1.13e-40	-2.83e-05	0.041119	0.999451
MS	Area in left isthmuscingulate gyrus	rs12365699	A	G	-0.143754	0.0228493	3.15e-10	0.003933	0.010663	0.71223
MS	Area in left isthmuscingulate gyrus	rs1250551	T	G	0.115748	0.0173687	2.66e-11	0.0037109	0.0081704	0.649696
MS	Area in left isthmuscingulate gyrus	rs12612620	A	G	0.211833	0.036063	4.26e-09	-0.0071949	0.0093971	0.443895
MS	Area in left isthmuscingulate gyrus	rs12925972	C	T	0.0945826	0.0170812	3.07e-08	-0.0025664	0.0079925	0.748135
MS	Area in left isthmuscingulate gyrus	rs13327021	T	C	0.115186	0.0171219	1.73e-11	-0.008973	0.0082852	0.278811
MS	Area in left isthmuscingulate gyrus	rs140522	C	T	-0.110596	0.017536	2.85e-10	0.0044505	0.0084981	0.600482
MS	Area in left isthmuscingulate gyrus	rs1465697	T	C	0.124317	0.0187656	3.48e-11	0.0040268	0.0092142	0.662095
MS	Area in left isthmuscingulate gyrus	rs17124032	A	G	-0.216803	0.0316224	7.08e-12	0.01889	0.014695	0.198642
MS	Area in left isthmuscingulate gyrus	rs1738074	C	T	0.113729	0.0167056	9.91e-12	0.0040251	0.0079516	0.612717
MS	Area in left isthmuscingulate gyrus	rs1860545	A	G	0.116534	0.0170311	7.79e-12	0.0077605	0.0080669	0.336047
MS	Area in left isthmuscingulate gyrus	rs2150879	A	G	-0.103549	0.0164769	3.29e-10	0.0088199	0.0079294	0.266017
MS	Area in left isthmuscingulate gyrus	rs2317231	T	G	-0.100569	0.0167449	1.9e-09	0.0074739	0.0079592	0.347728
MS	Area in left isthmuscingulate gyrus	rs2546890	G	A	-0.116983	0.0164181	1.04e-12	0.0017749	0.0079086	0.822424
MS	Area in left isthmuscingulate gyrus	rs2681424	C	T	-0.121155	0.0165779	2.71e-13	-0.0044325	0.0079262	0.57601
MS	Area in left isthmuscingulate gyrus	rs28382587	A	G	0.292628	0.0261499	4.54e-29	-0.017715	0.01289	0.169336
MS	Area in left isthmuscingulate gyrus	rs2857700	C	T	-0.767224	0.0237495	1e-200	0.023861	0.011724	0.0418408
MS	Area in left isthmuscingulate gyrus	rs28703878	G	A	0.133646	0.0214335	4.51e-10	-0.0066332	0.0090567	0.463927
MS	Area in left isthmuscingulate gyrus	rs28749166	T	C	-0.397097	0.0205091	1.61e-83	0.0045266	0.0084267	0.591153
MS	Area in left isthmuscingulate gyrus	rs28834106	C	T	-0.12936	0.0195643	3.79e-11	0.012509	0.008899	0.159823
MS	Area in left isthmuscingulate gyrus	rs34695601	C	T	-0.109482	0.0197905	3.16e-08	0.003731	0.0091195	0.682449
MS	Area in left isthmuscingulate gyrus	rs354033	A	G	-0.107957	0.0189431	1.21e-08	-0.0044989	0.0090711	0.619926
MS	Area in left isthmuscingulate gyrus	rs35486093	G	A	0.179486	0.0280638	1.6e-10	-0.014098	0.01406	0.316009
MS	Area in left isthmuscingulate gyrus	rs35540610	C	T	0.135143	0.0193517	2.88e-12	0.012708	0.0093776	0.175368
MS	Area in left isthmuscingulate gyrus	rs35703946	A	G	-0.172524	0.02874	1.94e-09	-0.01202	0.011583	0.299392
MS	Area in left isthmuscingulate gyrus	rs3809627	A	C	-0.0969515	0.0175395	3.25e-08	0.0072797	0.0081118	0.369505
MS	Area in left isthmuscingulate gyrus	rs41558815	A	G	-0.426574	0.0516756	1.52e-16	0.016569	0.01731	0.338501
MS	Area in left isthmuscingulate gyrus	rs415759	C	T	0.118784	0.0217558	4.76e-08	-0.0085809	0.01042	0.410242
MS	Area in left isthmuscingulate gyrus	rs4325907	T	C	-0.099268	0.0168311	3.68e-09	-0.0052729	0.0083003	0.525255
MS	Area in left isthmuscingulate gyrus	rs438613	C	T	0.138021	0.0166057	9.43e-17	0.0015638	0.0079466	0.843995
MS	Area in left isthmuscingulate gyrus	rs55970742	T	C	-0.100373	0.017899	2.05e-08	-0.0014023	0.0085076	0.869078
MS	Area in left isthmuscingulate gyrus	rs58546351	G	A	-1.89446	0.0531758	1e-200	0.022905	0.041797	0.5837
MS	Area in left isthmuscingulate gyrus	rs6032662	T	C	-0.133831	0.0183292	2.85e-13	-0.0045895	0.0092359	0.619256
MS	Area in left isthmuscingulate gyrus	rs62420820	A	G	0.137237	0.0187505	2.5e-13	-0.0082229	0.0092755	0.375344
MS	Area in left isthmuscingulate gyrus	rs631204	A	C	0.112793	0.0164197	6.45e-12	0.0021696	0.0080164	0.786665
MS	Area in left isthmuscingulate gyrus	rs6496663	C	A	0.100594	0.0181091	2.78e-08	-0.0096708	0.0086904	0.265797
MS	Area in left isthmuscingulate gyrus	rs6670198	C	T	-0.145026	0.0176423	2.03e-16	0.0013754	0.008267	0.867867
MS	Area in left isthmuscingulate gyrus	rs6990534	G	A	0.10714	0.018154	3.6e-09	0.0099544	0.008638	0.249167
MS	Area in left isthmuscingulate gyrus	rs7190580	G	A	-0.0980337	0.0179402	4.64e-08	-0.00017453	0.0087034	0.984001
MS	Area in left isthmuscingulate gyrus	rs7222450	A	G	0.0983963	0.0174702	1.78e-08	0.0087793	0.007915	0.267356
MS	Area in left isthmuscingulate gyrus	rs72928038	A	G	0.160521	0.0247614	9.01e-11	-0.005714	0.010237	0.576713
MS	Area in left isthmuscingulate gyrus	rs74449127	G	A	-0.196964	0.0255798	1.36e-14	-0.0030133	0.0086215	0.726708
MS	Area in left isthmuscingulate gyrus	rs7592560	A	G	0.10409	0.016508	2.87e-10	-0.0027259	0.0079374	0.731291
MS	Area in left isthmuscingulate gyrus	rs7855251	C	T	-0.110109	0.0200898	4.23e-08	0.0050346	0.0092156	0.584857
MS	Area in left isthmuscingulate gyrus	rs7975763	T	C	0.121038	0.0209676	7.8e-09	-0.0063287	0.0098271	0.519577
MS	Area in left isthmuscingulate gyrus	rs802730	C	T	-0.11431	0.0181819	3.24e-10	-0.0087982	0.008598	0.306182
MS	Area in left isthmuscingulate gyrus	rs8102445	T	G	-0.10075	0.0171403	4.15e-09	0.014574	0.0079884	0.0680926
MS	Area in left isthmuscingulate gyrus	rs9261407	C	T	-0.17817	0.0216101	1.66e-16	0.00079899	0.010601	0.939922
MS	Area in left isthmuscingulate gyrus	rs9263864	T	C	-0.325339	0.0332519	1.32e-22	0.026719	0.013343	0.0452481
MS	Area in left isthmuscingulate gyrus	rs9271348	A	G	-0.936238	0.0307803	1e-200	0.0093382	0.0085874	0.276853
MS	Area in left isthmuscingulate gyrus	rs9275601	T	C	-0.565106	0.0258303	4.25e-106	0.0049827	0.0079663	0.531667
MS	Area in left isthmuscingulate gyrus	rs9591325	C	T	-0.212366	0.0339891	4.16e-10	-0.0018319	0.015706	0.90715
MS	Area in left isthmuscingulate gyrus	rs9610458	T	C	0.114221	0.0165102	4.57e-12	0.0032586	0.0079821	0.683109
MS	Area in left isthmuscingulate gyrus	rs9843355	A	G	-0.133831	0.0214887	4.72e-10	-0.013527	0.010054	0.178501
MS	Area in left isthmuscingulate gyrus	rs9955954	G	A	-0.110038	0.0194511	1.54e-08	0.00073267	0.0093755	0.937711
MS	Area in left isthmuscingulate gyrus	rs9992763	T	G	-0.0900341	0.0164612	4.51e-08	-0.00072113	0.0079816	0.928011
MS	Area in left lateraloccipital gyrus	rs1014486	C	T	0.10508	0.016368	1.36e-10	0.0011465	0.0080165	0.88628
MS	Area in left lateraloccipital gyrus	rs1026916	G	A	-0.129653	0.0174305	1.02e-13	0.0031301	0.0082771	0.70531
MS	Area in left lateraloccipital gyrus	rs1077667	T	C	-0.151862	0.021225	8.37e-13	0.0047476	0.0097001	0.62454
MS	Area in left lateraloccipital gyrus	rs10801908	T	C	-0.21495	0.0263631	3.54e-16	0.006051	0.012131	0.617931
MS	Area in left lateraloccipital gyrus	rs10936602	C	T	-0.108406	0.0192127	1.68e-08	0.0032396	0.0091737	0.723986
MS	Area in left lateraloccipital gyrus	rs11079784	C	T	0.107149	0.016254	4.34e-11	-0.0032173	0.0078859	0.683282
MS	Area in left lateraloccipital gyrus	rs1112718	G	A	-0.10562	0.0166876	2.46e-10	-0.0051488	0.0080256	0.521171
MS	Area in left lateraloccipital gyrus	rs11256593	T	C	0.186314	0.0173516	6.78e-27	-0.0013687	0.007931	0.862988
MS	Area in left lateraloccipital gyrus	rs11749040	A	G	0.196745	0.0233464	3.54e-17	-0.013272	0.01178	0.259908
MS	Area in left lateraloccipital gyrus	rs1177228	G	A	0.107418	0.0186591	8.57e-09	0.00084465	0.0089119	0.924492
MS	Area in left lateraloccipital gyrus	rs12147246	G	A	-0.0993784	0.0169228	4.29e-09	-0.0061923	0.0082708	0.454046
MS	Area in left lateraloccipital gyrus	rs12234159	C	T	-0.879046	0.0658298	1.13e-40	0.014016	0.041119	0.733213
MS	Area in left lateraloccipital gyrus	rs12365699	A	G	-0.143754	0.0228493	3.15e-10	0.0057748	0.010663	0.588098
MS	Area in left lateraloccipital gyrus	rs1250551	T	G	0.115748	0.0173687	2.66e-11	0.0025492	0.0081705	0.75504
MS	Area in left lateraloccipital gyrus	rs12612620	A	G	0.211833	0.036063	4.26e-09	-0.0035494	0.0093972	0.705651
MS	Area in left lateraloccipital gyrus	rs12925972	C	T	0.0945826	0.0170812	3.07e-08	-0.009113	0.0079924	0.254208
MS	Area in left lateraloccipital gyrus	rs13327021	T	C	0.115186	0.0171219	1.73e-11	-0.00032449	0.0082853	0.96876
MS	Area in left lateraloccipital gyrus	rs140522	C	T	-0.110596	0.017536	2.85e-10	0.011177	0.0084979	0.188426
MS	Area in left lateraloccipital gyrus	rs1465697	T	C	0.124317	0.0187656	3.48e-11	0.0010104	0.0092143	0.912683
MS	Area in left lateraloccipital gyrus	rs17124032	A	G	-0.216803	0.0316224	7.08e-12	0.013743	0.014696	0.349704
MS	Area in left lateraloccipital gyrus	rs1738074	C	T	0.113729	0.0167056	9.91e-12	0.0027248	0.0079516	0.731846
MS	Area in left lateraloccipital gyrus	rs1860545	A	G	0.116534	0.0170311	7.79e-12	0.0019911	0.008067	0.805045
MS	Area in left lateraloccipital gyrus	rs2150879	A	G	-0.103549	0.0164769	3.29e-10	0.0012969	0.0079296	0.870082
MS	Area in left lateraloccipital gyrus	rs2317231	T	G	-0.100569	0.0167449	1.9e-09	0.0094701	0.0079591	0.234115
MS	Area in left lateraloccipital gyrus	rs2546890	G	A	-0.116983	0.0164181	1.04e-12	0.0074847	0.0079085	0.343946
MS	Area in left lateraloccipital gyrus	rs2681424	C	T	-0.121155	0.0165779	2.71e-13	-0.0032393	0.0079262	0.682779
MS	Area in left lateraloccipital gyrus	rs28382587	A	G	0.292628	0.0261499	4.54e-29	-0.0077414	0.01289	0.548125
MS	Area in left lateraloccipital gyrus	rs2857700	C	T	-0.767224	0.0237495	1e-200	0.017916	0.011725	0.126503
MS	Area in left lateraloccipital gyrus	rs28703878	G	A	0.133646	0.0214335	4.51e-10	0.0034036	0.0090567	0.70705
MS	Area in left lateraloccipital gyrus	rs28749166	T	C	-0.397097	0.0205091	1.61e-83	0.0074938	0.0084267	0.373852
MS	Area in left lateraloccipital gyrus	rs28834106	C	T	-0.12936	0.0195643	3.79e-11	0.0087719	0.0088991	0.324287
MS	Area in left lateraloccipital gyrus	rs34695601	C	T	-0.109482	0.0197905	3.16e-08	-0.012792	0.0091193	0.160709
MS	Area in left lateraloccipital gyrus	rs354033	A	G	-0.107957	0.0189431	1.21e-08	0.011265	0.0090709	0.214294
MS	Area in left lateraloccipital gyrus	rs35486093	G	A	0.179486	0.0280638	1.6e-10	-0.0080749	0.01406	0.56577
MS	Area in left lateraloccipital gyrus	rs35540610	C	T	0.135143	0.0193517	2.88e-12	-0.0036736	0.0093778	0.695248
MS	Area in left lateraloccipital gyrus	rs35703946	A	G	-0.172524	0.02874	1.94e-09	-0.00075426	0.011583	0.94808
MS	Area in left lateraloccipital gyrus	rs3809627	A	C	-0.0969515	0.0175395	3.25e-08	0.0034056	0.0081119	0.674606
MS	Area in left lateraloccipital gyrus	rs41558815	A	G	-0.426574	0.0516756	1.52e-16	-0.011795	0.017311	0.495656
MS	Area in left lateraloccipital gyrus	rs4325907	T	C	-0.099268	0.0168311	3.68e-09	0.0084671	0.0083002	0.307688
MS	Area in left lateraloccipital gyrus	rs438613	C	T	0.138021	0.0166057	9.43e-17	0.0012587	0.0079466	0.87415
MS	Area in left lateraloccipital gyrus	rs55970742	T	C	-0.100373	0.017899	2.05e-08	0.0017597	0.0085076	0.836136
MS	Area in left lateraloccipital gyrus	rs56232455	A	G	0.15841	0.0281246	1.78e-08	0.0019388	0.0081669	0.81235
MS	Area in left lateraloccipital gyrus	rs58546351	G	A	-1.89446	0.0531758	1e-200	0.053819	0.041796	0.197875
MS	Area in left lateraloccipital gyrus	rs59655222	C	T	-0.123191	0.0186277	3.76e-11	0.0063319	0.008693	0.46638
MS	Area in left lateraloccipital gyrus	rs6032662	T	C	-0.133831	0.0183292	2.85e-13	-0.011352	0.0092357	0.219018
MS	Area in left lateraloccipital gyrus	rs62420820	A	G	0.137237	0.0187505	2.5e-13	-0.012555	0.0092754	0.175877
MS	Area in left lateraloccipital gyrus	rs631204	A	C	0.112793	0.0164197	6.45e-12	-0.0065426	0.0080164	0.414419
MS	Area in left lateraloccipital gyrus	rs6496663	C	A	0.100594	0.0181091	2.78e-08	-0.0073387	0.0086905	0.398419
MS	Area in left lateraloccipital gyrus	rs6670198	C	T	-0.145026	0.0176423	2.03e-16	0.0052839	0.008267	0.522733
MS	Area in left lateraloccipital gyrus	rs6990534	G	A	0.10714	0.018154	3.6e-09	0.0092163	0.008638	0.286003
MS	Area in left lateraloccipital gyrus	rs701006	G	A	0.113864	0.0168357	1.35e-11	0.010456	0.0080832	0.195848
MS	Area in left lateraloccipital gyrus	rs7190580	G	A	-0.0980337	0.0179402	4.64e-08	0.0048268	0.0087034	0.579175
MS	Area in left lateraloccipital gyrus	rs7200146	T	G	-0.170788	0.0169488	7e-24	-0.0037895	0.008423	0.652785
MS	Area in left lateraloccipital gyrus	rs721847	G	A	-0.213193	0.0214348	2.62e-23	0.01126	0.010204	0.269836
MS	Area in left lateraloccipital gyrus	rs7222450	A	G	0.0983963	0.0174702	1.78e-08	0.0013124	0.0079152	0.868306
MS	Area in left lateraloccipital gyrus	rs72928038	A	G	0.160521	0.0247614	9.01e-11	-0.016775	0.010236	0.101263
MS	Area in left lateraloccipital gyrus	rs74449127	G	A	-0.196964	0.0255798	1.36e-14	-0.0036376	0.0086215	0.673085
MS	Area in left lateraloccipital gyrus	rs7592560	A	G	0.10409	0.016508	2.87e-10	0.011921	0.0079372	0.133119
MS	Area in left lateraloccipital gyrus	rs7975763	T	C	0.121038	0.0209676	7.8e-09	-0.01691	0.0098267	0.0852904
MS	Area in left lateraloccipital gyrus	rs802730	C	T	-0.11431	0.0181819	3.24e-10	-0.00059856	0.0085981	0.9445
MS	Area in left lateraloccipital gyrus	rs8102445	T	G	-0.10075	0.0171403	4.15e-09	0.0099916	0.0079887	0.211047
MS	Area in left lateraloccipital gyrus	rs9261407	C	T	-0.17817	0.0216101	1.66e-16	0.0057232	0.010601	0.589305
MS	Area in left lateraloccipital gyrus	rs9263864	T	C	-0.325339	0.0332519	1.32e-22	0.021471	0.013344	0.107607
MS	Area in left lateraloccipital gyrus	rs9271348	A	G	-0.936238	0.0307803	1e-200	-0.010086	0.0085874	0.24022
MS	Area in left lateraloccipital gyrus	rs9275601	T	C	-0.565106	0.0258303	4.25e-106	-0.0036178	0.0079663	0.649741
MS	Area in left lateraloccipital gyrus	rs9591325	C	T	-0.212366	0.0339891	4.16e-10	-0.015236	0.015706	0.332017
MS	Area in left lateraloccipital gyrus	rs9610458	T	C	0.114221	0.0165102	4.57e-12	0.0001708	0.0079821	0.982929
MS	Area in left lateraloccipital gyrus	rs9843355	A	G	-0.133831	0.0214887	4.72e-10	-0.0073015	0.010054	0.467714
MS	Area in left lateraloccipital gyrus	rs9955954	G	A	-0.110038	0.0194511	1.54e-08	-0.0016628	0.0093755	0.859231
MS	Area in left lateraloccipital gyrus	rs9992763	T	G	-0.0900341	0.0164612	4.51e-08	-0.0065791	0.0079815	0.409779
MS	Area in left lateralorbitofrontal gyrus	rs10063294	A	G	-0.0990472	0.0162642	1.13e-09	0.0014087	0.0079343	0.859077
MS	Area in left lateralorbitofrontal gyrus	rs1014486	C	T	0.10508	0.016368	1.36e-10	-0.0065739	0.0080164	0.412192
MS	Area in left lateralorbitofrontal gyrus	rs1026916	G	A	-0.129653	0.0174305	1.02e-13	-0.0054285	0.008277	0.511929
MS	Area in left lateralorbitofrontal gyrus	rs1077667	T	C	-0.151862	0.021225	8.37e-13	0.00078353	0.0097001	0.935621
MS	Area in left lateralorbitofrontal gyrus	rs10801908	T	C	-0.21495	0.0263631	3.54e-16	-0.0063517	0.012131	0.600579
MS	Area in left lateralorbitofrontal gyrus	rs11079784	C	T	0.107149	0.016254	4.34e-11	-0.0048496	0.0078858	0.53858
MS	Area in left lateralorbitofrontal gyrus	rs1112718	G	A	-0.10562	0.0166876	2.46e-10	-0.010959	0.0080254	0.172108
MS	Area in left lateralorbitofrontal gyrus	rs11256593	T	C	0.186314	0.0173516	6.78e-27	0.0020103	0.007931	0.799902
MS	Area in left lateralorbitofrontal gyrus	rs11749040	A	G	0.196745	0.0233464	3.54e-17	0.0076326	0.011781	0.517059
MS	Area in left lateralorbitofrontal gyrus	rs1177228	G	A	0.107418	0.0186591	8.57e-09	-0.0051228	0.0089118	0.565418
MS	Area in left lateralorbitofrontal gyrus	rs11809700	T	C	0.144448	0.0183508	3.51e-15	0.0012563	0.0089523	0.888399
MS	Area in left lateralorbitofrontal gyrus	rs12147246	G	A	-0.0993784	0.0169228	4.29e-09	-0.0020175	0.0082709	0.807289
MS	Area in left lateralorbitofrontal gyrus	rs12234159	C	T	-0.879046	0.0658298	1.13e-40	-0.0092572	0.041119	0.821879
MS	Area in left lateralorbitofrontal gyrus	rs1250551	T	G	0.115748	0.0173687	2.66e-11	0.00064725	0.0081705	0.936858
MS	Area in left lateralorbitofrontal gyrus	rs12612620	A	G	0.211833	0.036063	4.26e-09	-0.010648	0.009397	0.257182
MS	Area in left lateralorbitofrontal gyrus	rs12925972	C	T	0.0945826	0.0170812	3.07e-08	0.0016316	0.0079925	0.838245
MS	Area in left lateralorbitofrontal gyrus	rs13327021	T	C	0.115186	0.0171219	1.73e-11	-0.010028	0.0082852	0.226152
MS	Area in left lateralorbitofrontal gyrus	rs140522	C	T	-0.110596	0.017536	2.85e-10	-0.0081802	0.008498	0.335753
MS	Area in left lateralorbitofrontal gyrus	rs1465697	T	C	0.124317	0.0187656	3.48e-11	0.0084458	0.0092142	0.359352
MS	Area in left lateralorbitofrontal gyrus	rs17124032	A	G	-0.216803	0.0316224	7.08e-12	0.0010229	0.014696	0.944511
MS	Area in left lateralorbitofrontal gyrus	rs1738074	C	T	0.113729	0.0167056	9.91e-12	-0.0056398	0.0079516	0.478156
MS	Area in left lateralorbitofrontal gyrus	rs1860545	A	G	0.116534	0.0170311	7.79e-12	0.011794	0.0080667	0.143721
MS	Area in left lateralorbitofrontal gyrus	rs2150879	A	G	-0.103549	0.0164769	3.29e-10	-0.0011738	0.0079296	0.882324
MS	Area in left lateralorbitofrontal gyrus	rs2317231	T	G	-0.100569	0.0167449	1.9e-09	0.0061135	0.0079592	0.442436
MS	Area in left lateralorbitofrontal gyrus	rs2546890	G	A	-0.116983	0.0164181	1.04e-12	-0.0031281	0.0079086	0.692453
MS	Area in left lateralorbitofrontal gyrus	rs2681424	C	T	-0.121155	0.0165779	2.71e-13	-0.0053401	0.0079262	0.500484
MS	Area in left lateralorbitofrontal gyrus	rs28382587	A	G	0.292628	0.0261499	4.54e-29	0.0015434	0.01289	0.904693
MS	Area in left lateralorbitofrontal gyrus	rs2857700	C	T	-0.767224	0.0237495	1e-200	-0.028267	0.011724	0.0159148
MS	Area in left lateralorbitofrontal gyrus	rs28703878	G	A	0.133646	0.0214335	4.51e-10	-0.0052252	0.0090567	0.563988
MS	Area in left lateralorbitofrontal gyrus	rs28749166	T	C	-0.397097	0.0205091	1.61e-83	-0.0045607	0.0084267	0.588356
MS	Area in left lateralorbitofrontal gyrus	rs28834106	C	T	-0.12936	0.0195643	3.79e-11	-0.00042654	0.0088992	0.961772
MS	Area in left lateralorbitofrontal gyrus	rs34695601	C	T	-0.109482	0.0197905	3.16e-08	-0.0094318	0.0091194	0.301023
MS	Area in left lateralorbitofrontal gyrus	rs35486093	G	A	0.179486	0.0280638	1.6e-10	-0.0057951	0.01406	0.680221
MS	Area in left lateralorbitofrontal gyrus	rs35540610	C	T	0.135143	0.0193517	2.88e-12	0.0017345	0.0093778	0.853267
MS	Area in left lateralorbitofrontal gyrus	rs35703946	A	G	-0.172524	0.02874	1.94e-09	0.010353	0.011583	0.371407
MS	Area in left lateralorbitofrontal gyrus	rs3809627	A	C	-0.0969515	0.0175395	3.25e-08	0.013556	0.0081116	0.0946891
MS	Area in left lateralorbitofrontal gyrus	rs41558815	A	G	-0.426574	0.0516756	1.52e-16	-0.0042772	0.017311	0.804843
MS	Area in left lateralorbitofrontal gyrus	rs415759	C	T	0.118784	0.0217558	4.76e-08	0.0086021	0.01042	0.409091
MS	Area in left lateralorbitofrontal gyrus	rs4325907	T	C	-0.099268	0.0168311	3.68e-09	0.0052365	0.0083003	0.528129
MS	Area in left lateralorbitofrontal gyrus	rs55970742	T	C	-0.100373	0.017899	2.05e-08	0.0074336	0.0085075	0.382252
MS	Area in left lateralorbitofrontal gyrus	rs56232455	A	G	0.15841	0.0281246	1.78e-08	0.0082491	0.0081667	0.312464
MS	Area in left lateralorbitofrontal gyrus	rs59655222	C	T	-0.123191	0.0186277	3.76e-11	0.012687	0.0086928	0.144431
MS	Area in left lateralorbitofrontal gyrus	rs6032662	T	C	-0.133831	0.0183292	2.85e-13	-0.016529	0.0092355	0.0735191
MS	Area in left lateralorbitofrontal gyrus	rs62420820	A	G	0.137237	0.0187505	2.5e-13	0.0026339	0.0092756	0.776444
MS	Area in left lateralorbitofrontal gyrus	rs631204	A	C	0.112793	0.0164197	6.45e-12	0.00031067	0.0080164	0.969088
MS	Area in left lateralorbitofrontal gyrus	rs6496663	C	A	0.100594	0.0181091	2.78e-08	0.007488	0.0086905	0.388902
MS	Area in left lateralorbitofrontal gyrus	rs6670198	C	T	-0.145026	0.0176423	2.03e-16	0.0066809	0.0082669	0.419015
MS	Area in left lateralorbitofrontal gyrus	rs6990534	G	A	0.10714	0.018154	3.6e-09	0.0097344	0.008638	0.259783
MS	Area in left lateralorbitofrontal gyrus	rs701006	G	A	0.113864	0.0168357	1.35e-11	0.00016943	0.0080835	0.983278
MS	Area in left lateralorbitofrontal gyrus	rs7190580	G	A	-0.0980337	0.0179402	4.64e-08	0.0062153	0.0087034	0.475149
MS	Area in left lateralorbitofrontal gyrus	rs7200146	T	G	-0.170788	0.0169488	7e-24	0.01111	0.0084228	0.187172
MS	Area in left lateralorbitofrontal gyrus	rs721847	G	A	-0.213193	0.0214348	2.62e-23	-0.0046206	0.010205	0.650699
MS	Area in left lateralorbitofrontal gyrus	rs7222450	A	G	0.0983963	0.0174702	1.78e-08	-0.011383	0.0079149	0.150408
MS	Area in left lateralorbitofrontal gyrus	rs72928038	A	G	0.160521	0.0247614	9.01e-11	-0.014566	0.010236	0.154757
MS	Area in left lateralorbitofrontal gyrus	rs7592560	A	G	0.10409	0.016508	2.87e-10	-0.013137	0.0079371	0.0979264
MS	Area in left lateralorbitofrontal gyrus	rs7855251	C	T	-0.110109	0.0200898	4.23e-08	-0.0030627	0.0092157	0.739639
MS	Area in left lateralorbitofrontal gyrus	rs7975763	T	C	0.121038	0.0209676	7.8e-09	-0.0058585	0.0098271	0.551074
MS	Area in left lateralorbitofrontal gyrus	rs802730	C	T	-0.11431	0.0181819	3.24e-10	-0.0051697	0.0085981	0.547671
MS	Area in left lateralorbitofrontal gyrus	rs8102445	T	G	-0.10075	0.0171403	4.15e-09	0.0021294	0.0079889	0.789823
MS	Area in left lateralorbitofrontal gyrus	rs9261407	C	T	-0.17817	0.0216101	1.66e-16	-0.015086	0.010601	0.154721
MS	Area in left lateralorbitofrontal gyrus	rs9275601	T	C	-0.565106	0.0258303	4.25e-106	-0.0036958	0.0079663	0.642703
MS	Area in left lateralorbitofrontal gyrus	rs9610458	T	C	0.114221	0.0165102	4.57e-12	0.0035362	0.0079821	0.657764
MS	Area in left lateralorbitofrontal gyrus	rs9843355	A	G	-0.133831	0.0214887	4.72e-10	0.00020355	0.010054	0.983848
MS	Area in left lateralorbitofrontal gyrus	rs9955954	G	A	-0.110038	0.0194511	1.54e-08	0.0038812	0.0093755	0.678891
MS	Area in left lateralorbitofrontal gyrus	rs9992763	T	G	-0.0900341	0.0164612	4.51e-08	-0.0020303	0.0079816	0.799205
MS	Area in left lingual gyrus	rs10063294	A	G	-0.0990472	0.0162642	1.13e-09	0.014184	0.0079339	0.0738244
MS	Area in left lingual gyrus	rs1014486	C	T	0.10508	0.016368	1.36e-10	0.0015348	0.0080165	0.848172
MS	Area in left lingual gyrus	rs1026916	G	A	-0.129653	0.0174305	1.02e-13	-0.0057031	0.008277	0.490806
MS	Area in left lingual gyrus	rs1077667	T	C	-0.151862	0.021225	8.37e-13	0.019841	0.0096995	0.0408037
MS	Area in left lingual gyrus	rs10801908	T	C	-0.21495	0.0263631	3.54e-16	0.0051199	0.012131	0.673008
MS	Area in left lingual gyrus	rs10936602	C	T	-0.108406	0.0192127	1.68e-08	0.016155	0.0091733	0.0782168
MS	Area in left lingual gyrus	rs11079784	C	T	0.107149	0.016254	4.34e-11	0.013308	0.0078855	0.0914745
MS	Area in left lingual gyrus	rs1112718	G	A	-0.10562	0.0166876	2.46e-10	0.0014211	0.0080257	0.859453
MS	Area in left lingual gyrus	rs11256593	T	C	0.186314	0.0173516	6.78e-27	0.012002	0.0079307	0.130191
MS	Area in left lingual gyrus	rs11749040	A	G	0.196745	0.0233464	3.54e-17	0.011868	0.01178	0.313726
MS	Area in left lingual gyrus	rs1177228	G	A	0.107418	0.0186591	8.57e-09	-0.0042668	0.0089118	0.632092
MS	Area in left lingual gyrus	rs11809700	T	C	0.144448	0.0183508	3.51e-15	0.0068956	0.0089522	0.441144
MS	Area in left lingual gyrus	rs12147246	G	A	-0.0993784	0.0169228	4.29e-09	-0.00021292	0.0082709	0.979462
MS	Area in left lingual gyrus	rs12234159	C	T	-0.879046	0.0658298	1.13e-40	0.018768	0.041119	0.648082
MS	Area in left lingual gyrus	rs12365699	A	G	-0.143754	0.0228493	3.15e-10	-0.014108	0.010662	0.185785
MS	Area in left lingual gyrus	rs1250551	T	G	0.115748	0.0173687	2.66e-11	-0.0092574	0.0081703	0.257199
MS	Area in left lingual gyrus	rs12612620	A	G	0.211833	0.036063	4.26e-09	-0.0010353	0.0093972	0.912273
MS	Area in left lingual gyrus	rs12925972	C	T	0.0945826	0.0170812	3.07e-08	-0.012152	0.0079922	0.128404
MS	Area in left lingual gyrus	rs13327021	T	C	0.115186	0.0171219	1.73e-11	-0.011657	0.0082851	0.159441
MS	Area in left lingual gyrus	rs140522	C	T	-0.110596	0.017536	2.85e-10	0.0056262	0.0084981	0.507937
MS	Area in left lingual gyrus	rs1465697	T	C	0.124317	0.0187656	3.48e-11	0.0064665	0.0092142	0.482814
MS	Area in left lingual gyrus	rs17124032	A	G	-0.216803	0.0316224	7.08e-12	-0.001393	0.014696	0.924481
MS	Area in left lingual gyrus	rs1738074	C	T	0.113729	0.0167056	9.91e-12	0.0024286	0.0079516	0.760046
MS	Area in left lingual gyrus	rs1860545	A	G	0.116534	0.0170311	7.79e-12	-0.0076206	0.0080669	0.344834
MS	Area in left lingual gyrus	rs2150879	A	G	-0.103549	0.0164769	3.29e-10	-0.00098088	0.0079296	0.901555
MS	Area in left lingual gyrus	rs2317231	T	G	-0.100569	0.0167449	1.9e-09	0.00072808	0.0079593	0.927116
MS	Area in left lingual gyrus	rs2546890	G	A	-0.116983	0.0164181	1.04e-12	-0.0020921	0.0079086	0.791371
MS	Area in left lingual gyrus	rs2681424	C	T	-0.121155	0.0165779	2.71e-13	-0.0027128	0.0079263	0.732167
MS	Area in left lingual gyrus	rs28382587	A	G	0.292628	0.0261499	4.54e-29	-0.0038906	0.01289	0.762781
MS	Area in left lingual gyrus	rs28703878	G	A	0.133646	0.0214335	4.51e-10	0.0032522	0.0090567	0.719532
MS	Area in left lingual gyrus	rs28749166	T	C	-0.397097	0.0205091	1.61e-83	0.0091327	0.0084266	0.278465
MS	Area in left lingual gyrus	rs28834106	C	T	-0.12936	0.0195643	3.79e-11	0.018204	0.0088986	0.0407943
MS	Area in left lingual gyrus	rs34695601	C	T	-0.109482	0.0197905	3.16e-08	-0.00081335	0.0091195	0.928932
MS	Area in left lingual gyrus	rs354033	A	G	-0.107957	0.0189431	1.21e-08	0.0017188	0.0090711	0.849718
MS	Area in left lingual gyrus	rs35486093	G	A	0.179486	0.0280638	1.6e-10	-0.0013688	0.01406	0.922446
MS	Area in left lingual gyrus	rs35540610	C	T	0.135143	0.0193517	2.88e-12	-0.003738	0.0093778	0.690192
MS	Area in left lingual gyrus	rs35703946	A	G	-0.172524	0.02874	1.94e-09	-0.0043095	0.011583	0.709856
MS	Area in left lingual gyrus	rs3809627	A	C	-0.0969515	0.0175395	3.25e-08	0.01626	0.0081114	0.0450194
MS	Area in left lingual gyrus	rs41558815	A	G	-0.426574	0.0516756	1.52e-16	-0.02203	0.01731	0.203156
MS	Area in left lingual gyrus	rs415759	C	T	0.118784	0.0217558	4.76e-08	0.0089008	0.01042	0.393016
MS	Area in left lingual gyrus	rs4325907	T	C	-0.099268	0.0168311	3.68e-09	-0.0046455	0.0083003	0.575705
MS	Area in left lingual gyrus	rs438613	C	T	0.138021	0.0166057	9.43e-17	0.0080118	0.0079465	0.313357
MS	Area in left lingual gyrus	rs55970742	T	C	-0.100373	0.017899	2.05e-08	-0.0013514	0.0085076	0.873792
MS	Area in left lingual gyrus	rs56232455	A	G	0.15841	0.0281246	1.78e-08	0.0038402	0.0081668	0.638205
MS	Area in left lingual gyrus	rs59655222	C	T	-0.123191	0.0186277	3.76e-11	-0.0072655	0.008693	0.403274
MS	Area in left lingual gyrus	rs6032662	T	C	-0.133831	0.0183292	2.85e-13	0.009587	0.0092358	0.299268
MS	Area in left lingual gyrus	rs62420820	A	G	0.137237	0.0187505	2.5e-13	-0.0049466	0.0092756	0.593841
MS	Area in left lingual gyrus	rs631204	A	C	0.112793	0.0164197	6.45e-12	0.00063219	0.0080164	0.937143
MS	Area in left lingual gyrus	rs6496663	C	A	0.100594	0.0181091	2.78e-08	0.00026469	0.0086906	0.975702
MS	Area in left lingual gyrus	rs6670198	C	T	-0.145026	0.0176423	2.03e-16	0.00070002	0.008267	0.93252
MS	Area in left lingual gyrus	rs6990534	G	A	0.10714	0.018154	3.6e-09	-0.006887	0.0086381	0.425295
MS	Area in left lingual gyrus	rs7190580	G	A	-0.0980337	0.0179402	4.64e-08	0.010881	0.0087032	0.211213
MS	Area in left lingual gyrus	rs7200146	T	G	-0.170788	0.0169488	7e-24	0.0073301	0.0084229	0.384167
MS	Area in left lingual gyrus	rs721847	G	A	-0.213193	0.0214348	2.62e-23	-0.0056697	0.010205	0.578482
MS	Area in left lingual gyrus	rs7222450	A	G	0.0983963	0.0174702	1.78e-08	0.0062825	0.0079151	0.427356
MS	Area in left lingual gyrus	rs72928038	A	G	0.160521	0.0247614	9.01e-11	0.0088653	0.010237	0.386474
MS	Area in left lingual gyrus	rs74449127	G	A	-0.196964	0.0255798	1.36e-14	-0.005899	0.0086215	0.493844
MS	Area in left lingual gyrus	rs7592560	A	G	0.10409	0.016508	2.87e-10	0.011239	0.0079372	0.156773
MS	Area in left lingual gyrus	rs802730	C	T	-0.11431	0.0181819	3.24e-10	-0.0055939	0.0085981	0.515312
MS	Area in left lingual gyrus	rs9261407	C	T	-0.17817	0.0216101	1.66e-16	0.0024817	0.010601	0.814913
MS	Area in left lingual gyrus	rs9271348	A	G	-0.936238	0.0307803	1e-200	-0.0050749	0.0085875	0.554549
MS	Area in left lingual gyrus	rs9275601	T	C	-0.565106	0.0258303	4.25e-106	-0.0053455	0.0079663	0.502215
MS	Area in left lingual gyrus	rs9591325	C	T	-0.212366	0.0339891	4.16e-10	-0.012924	0.015706	0.410592
MS	Area in left lingual gyrus	rs9610458	T	C	0.114221	0.0165102	4.57e-12	-0.00090838	0.0079821	0.909396
MS	Area in left lingual gyrus	rs9955954	G	A	-0.110038	0.0194511	1.54e-08	0.0033313	0.0093755	0.722354
MS	Area in left lingual gyrus	rs9992763	T	G	-0.0900341	0.0164612	4.51e-08	-0.0053052	0.0079815	0.506256
MS	Area in left medialorbitofrontal gyrus	rs10063294	A	G	-0.0990472	0.0162642	1.13e-09	0.0050716	0.0079343	0.522697
MS	Area in left medialorbitofrontal gyrus	rs1014486	C	T	0.10508	0.016368	1.36e-10	0.00011438	0.0080165	0.988616
MS	Area in left medialorbitofrontal gyrus	rs1026916	G	A	-0.129653	0.0174305	1.02e-13	0.00050513	0.0082771	0.951338
MS	Area in left medialorbitofrontal gyrus	rs1077667	T	C	-0.151862	0.021225	8.37e-13	-0.0063797	0.0097001	0.51074
MS	Area in left medialorbitofrontal gyrus	rs10801908	T	C	-0.21495	0.0263631	3.54e-16	-0.0089998	0.012131	0.458174
MS	Area in left medialorbitofrontal gyrus	rs10936602	C	T	-0.108406	0.0192127	1.68e-08	0.017159	0.0091732	0.0614186
MS	Area in left medialorbitofrontal gyrus	rs11079784	C	T	0.107149	0.016254	4.34e-11	-0.0069461	0.0078858	0.378416
MS	Area in left medialorbitofrontal gyrus	rs1112718	G	A	-0.10562	0.0166876	2.46e-10	-0.0054029	0.0080256	0.500818
MS	Area in left medialorbitofrontal gyrus	rs11256593	T	C	0.186314	0.0173516	6.78e-27	0.0082217	0.0079309	0.299896
MS	Area in left medialorbitofrontal gyrus	rs11749040	A	G	0.196745	0.0233464	3.54e-17	0.0091601	0.01178	0.436838
MS	Area in left medialorbitofrontal gyrus	rs1177228	G	A	0.107418	0.0186591	8.57e-09	-0.0025146	0.0089119	0.777822
MS	Area in left medialorbitofrontal gyrus	rs11809700	T	C	0.144448	0.0183508	3.51e-15	0.0051911	0.0089522	0.562005
MS	Area in left medialorbitofrontal gyrus	rs12147246	G	A	-0.0993784	0.0169228	4.29e-09	-0.0026626	0.0082709	0.747515
MS	Area in left medialorbitofrontal gyrus	rs12234159	C	T	-0.879046	0.0658298	1.13e-40	-0.013329	0.041119	0.745813
MS	Area in left medialorbitofrontal gyrus	rs12365699	A	G	-0.143754	0.0228493	3.15e-10	0.004654	0.010663	0.662491
MS	Area in left medialorbitofrontal gyrus	rs1250551	T	G	0.115748	0.0173687	2.66e-11	-0.0017303	0.0081705	0.832287
MS	Area in left medialorbitofrontal gyrus	rs12612620	A	G	0.211833	0.036063	4.26e-09	-0.015096	0.0093968	0.108163
MS	Area in left medialorbitofrontal gyrus	rs12925972	C	T	0.0945826	0.0170812	3.07e-08	0.0052126	0.0079925	0.51428
MS	Area in left medialorbitofrontal gyrus	rs13327021	T	C	0.115186	0.0171219	1.73e-11	-0.014285	0.008285	0.0846837
MS	Area in left medialorbitofrontal gyrus	rs140522	C	T	-0.110596	0.017536	2.85e-10	-0.010411	0.0084979	0.220551
MS	Area in left medialorbitofrontal gyrus	rs1465697	T	C	0.124317	0.0187656	3.48e-11	7.6e-05	0.0092143	0.993415
MS	Area in left medialorbitofrontal gyrus	rs17124032	A	G	-0.216803	0.0316224	7.08e-12	0.013902	0.014696	0.344152
MS	Area in left medialorbitofrontal gyrus	rs1738074	C	T	0.113729	0.0167056	9.91e-12	-0.0075105	0.0079515	0.344897
MS	Area in left medialorbitofrontal gyrus	rs1860545	A	G	0.116534	0.0170311	7.79e-12	0.012692	0.0080667	0.11563
MS	Area in left medialorbitofrontal gyrus	rs2150879	A	G	-0.103549	0.0164769	3.29e-10	0.0091422	0.0079294	0.248937
MS	Area in left medialorbitofrontal gyrus	rs2317231	T	G	-0.100569	0.0167449	1.9e-09	0.0065432	0.0079592	0.411036
MS	Area in left medialorbitofrontal gyrus	rs2546890	G	A	-0.116983	0.0164181	1.04e-12	-0.0047864	0.0079086	0.545042
MS	Area in left medialorbitofrontal gyrus	rs2681424	C	T	-0.121155	0.0165779	2.71e-13	-0.0045761	0.0079262	0.563716
MS	Area in left medialorbitofrontal gyrus	rs28382587	A	G	0.292628	0.0261499	4.54e-29	-0.011779	0.01289	0.360836
MS	Area in left medialorbitofrontal gyrus	rs2857700	C	T	-0.767224	0.0237495	1e-200	0.013646	0.011725	0.244501
MS	Area in left medialorbitofrontal gyrus	rs28703878	G	A	0.133646	0.0214335	4.51e-10	-0.0091493	0.0090566	0.312392
MS	Area in left medialorbitofrontal gyrus	rs28749166	T	C	-0.397097	0.0205091	1.61e-83	0.00024547	0.0084268	0.976763
MS	Area in left medialorbitofrontal gyrus	rs28834106	C	T	-0.12936	0.0195643	3.79e-11	8.32e-05	0.0088992	0.992538
MS	Area in left medialorbitofrontal gyrus	rs34695601	C	T	-0.109482	0.0197905	3.16e-08	-0.0012766	0.0091195	0.888673
MS	Area in left medialorbitofrontal gyrus	rs354033	A	G	-0.107957	0.0189431	1.21e-08	0.013852	0.0090708	0.126756
MS	Area in left medialorbitofrontal gyrus	rs35486093	G	A	0.179486	0.0280638	1.6e-10	0.0084527	0.01406	0.547734
MS	Area in left medialorbitofrontal gyrus	rs35540610	C	T	0.135143	0.0193517	2.88e-12	0.0010494	0.0093778	0.910905
MS	Area in left medialorbitofrontal gyrus	rs35703946	A	G	-0.172524	0.02874	1.94e-09	0.0060641	0.011583	0.600593
MS	Area in left medialorbitofrontal gyrus	rs3809627	A	C	-0.0969515	0.0175395	3.25e-08	-0.0094684	0.0081117	0.24312
MS	Area in left medialorbitofrontal gyrus	rs41558815	A	G	-0.426574	0.0516756	1.52e-16	0.012333	0.017311	0.476179
MS	Area in left medialorbitofrontal gyrus	rs415759	C	T	0.118784	0.0217558	4.76e-08	0.0073728	0.01042	0.479248
MS	Area in left medialorbitofrontal gyrus	rs4325907	T	C	-0.099268	0.0168311	3.68e-09	0.0040743	0.0083003	0.623534
MS	Area in left medialorbitofrontal gyrus	rs438613	C	T	0.138021	0.0166057	9.43e-17	-0.010332	0.0079464	0.193531
MS	Area in left medialorbitofrontal gyrus	rs55970742	T	C	-0.100373	0.017899	2.05e-08	0.010936	0.0085074	0.198651
MS	Area in left medialorbitofrontal gyrus	rs56232455	A	G	0.15841	0.0281246	1.78e-08	0.004571	0.0081668	0.575692
MS	Area in left medialorbitofrontal gyrus	rs58546351	G	A	-1.89446	0.0531758	1e-200	-0.0063559	0.041797	0.879138
MS	Area in left medialorbitofrontal gyrus	rs59655222	C	T	-0.123191	0.0186277	3.76e-11	0.0030974	0.0086931	0.721606
MS	Area in left medialorbitofrontal gyrus	rs6032662	T	C	-0.133831	0.0183292	2.85e-13	-0.0011237	0.009236	0.903165
MS	Area in left medialorbitofrontal gyrus	rs62420820	A	G	0.137237	0.0187505	2.5e-13	-0.0074864	0.0092755	0.419604
MS	Area in left medialorbitofrontal gyrus	rs631204	A	C	0.112793	0.0164197	6.45e-12	0.0072681	0.0080163	0.364594
MS	Area in left medialorbitofrontal gyrus	rs6496663	C	A	0.100594	0.0181091	2.78e-08	-0.0071866	0.0086905	0.408272
MS	Area in left medialorbitofrontal gyrus	rs6670198	C	T	-0.145026	0.0176423	2.03e-16	0.0030231	0.008267	0.714595
MS	Area in left medialorbitofrontal gyrus	rs6990534	G	A	0.10714	0.018154	3.6e-09	0.0089797	0.008638	0.298552
MS	Area in left medialorbitofrontal gyrus	rs701006	G	A	0.113864	0.0168357	1.35e-11	0.00079392	0.0080835	0.921762
MS	Area in left medialorbitofrontal gyrus	rs7190580	G	A	-0.0980337	0.0179402	4.64e-08	-0.0030438	0.0087034	0.726541
MS	Area in left medialorbitofrontal gyrus	rs7200146	T	G	-0.170788	0.0169488	7e-24	-0.0057643	0.0084229	0.493753
MS	Area in left medialorbitofrontal gyrus	rs7222450	A	G	0.0983963	0.0174702	1.78e-08	-0.013181	0.0079148	0.0958517
MS	Area in left medialorbitofrontal gyrus	rs72928038	A	G	0.160521	0.0247614	9.01e-11	-0.0036783	0.010237	0.71935
MS	Area in left medialorbitofrontal gyrus	rs74449127	G	A	-0.196964	0.0255798	1.36e-14	-0.004422	0.0086215	0.608023
MS	Area in left medialorbitofrontal gyrus	rs7592560	A	G	0.10409	0.016508	2.87e-10	-0.011336	0.0079372	0.153229
MS	Area in left medialorbitofrontal gyrus	rs7855251	C	T	-0.110109	0.0200898	4.23e-08	0.0076649	0.0092156	0.405565
MS	Area in left medialorbitofrontal gyrus	rs802730	C	T	-0.11431	0.0181819	3.24e-10	-0.0011035	0.0085981	0.897875
MS	Area in left medialorbitofrontal gyrus	rs8102445	T	G	-0.10075	0.0171403	4.15e-09	-0.0050412	0.0079888	0.528032
MS	Area in left medialorbitofrontal gyrus	rs9261407	C	T	-0.17817	0.0216101	1.66e-16	0.0049873	0.010601	0.638043
MS	Area in left medialorbitofrontal gyrus	rs9271348	A	G	-0.936238	0.0307803	1e-200	-0.011837	0.0085873	0.168097
MS	Area in left medialorbitofrontal gyrus	rs9275601	T	C	-0.565106	0.0258303	4.25e-106	0.0035685	0.0079663	0.654199
MS	Area in left medialorbitofrontal gyrus	rs9591325	C	T	-0.212366	0.0339891	4.16e-10	-0.012212	0.015706	0.436868
MS	Area in left medialorbitofrontal gyrus	rs9610458	T	C	0.114221	0.0165102	4.57e-12	0.0070021	0.007982	0.380373
MS	Area in left medialorbitofrontal gyrus	rs9843355	A	G	-0.133831	0.0214887	4.72e-10	-0.0083055	0.010054	0.408771
MS	Area in left medialorbitofrontal gyrus	rs9955954	G	A	-0.110038	0.0194511	1.54e-08	-0.0025582	0.0093755	0.784964
MS	Area in left medialorbitofrontal gyrus	rs9992763	T	G	-0.0900341	0.0164612	4.51e-08	-0.012453	0.0079813	0.118694
MS	Area in left middletemporal gyrus	rs10063294	A	G	-0.0990472	0.0162642	1.13e-09	0.011566	0.007934	0.144921
MS	Area in left middletemporal gyrus	rs1026916	G	A	-0.129653	0.0174305	1.02e-13	0.0089709	0.0082769	0.278445
MS	Area in left middletemporal gyrus	rs1077667	T	C	-0.151862	0.021225	8.37e-13	-0.0082395	0.0097	0.395649
MS	Area in left middletemporal gyrus	rs10801908	T	C	-0.21495	0.0263631	3.54e-16	0.015538	0.012131	0.200277
MS	Area in left middletemporal gyrus	rs10936602	C	T	-0.108406	0.0192127	1.68e-08	0.0082217	0.0091736	0.370135
MS	Area in left middletemporal gyrus	rs11079784	C	T	0.107149	0.016254	4.34e-11	-0.0027082	0.0078859	0.731291
MS	Area in left middletemporal gyrus	rs1112718	G	A	-0.10562	0.0166876	2.46e-10	0.0027971	0.0080257	0.727445
MS	Area in left middletemporal gyrus	rs11256593	T	C	0.186314	0.0173516	6.78e-27	-0.0077719	0.0079309	0.327115
MS	Area in left middletemporal gyrus	rs11749040	A	G	0.196745	0.0233464	3.54e-17	-0.0030084	0.011781	0.798436
MS	Area in left middletemporal gyrus	rs1177228	G	A	0.107418	0.0186591	8.57e-09	0.0030918	0.0089119	0.728635
MS	Area in left middletemporal gyrus	rs12147246	G	A	-0.0993784	0.0169228	4.29e-09	0.0032213	0.0082709	0.696931
MS	Area in left middletemporal gyrus	rs12234159	C	T	-0.879046	0.0658298	1.13e-40	0.051385	0.041118	0.211427
MS	Area in left middletemporal gyrus	rs12365699	A	G	-0.143754	0.0228493	3.15e-10	0.012895	0.010662	0.226543
MS	Area in left middletemporal gyrus	rs1250551	T	G	0.115748	0.0173687	2.66e-11	0.0098491	0.0081703	0.228029
MS	Area in left middletemporal gyrus	rs12612620	A	G	0.211833	0.036063	4.26e-09	-0.0031724	0.0093972	0.735665
MS	Area in left middletemporal gyrus	rs13327021	T	C	0.115186	0.0171219	1.73e-11	-0.011407	0.0082851	0.168601
MS	Area in left middletemporal gyrus	rs140522	C	T	-0.110596	0.017536	2.85e-10	0.0040038	0.0084981	0.637544
MS	Area in left middletemporal gyrus	rs1465697	T	C	0.124317	0.0187656	3.48e-11	0.0050559	0.0092142	0.583217
MS	Area in left middletemporal gyrus	rs17124032	A	G	-0.216803	0.0316224	7.08e-12	-0.019021	0.014695	0.195546
MS	Area in left middletemporal gyrus	rs1738074	C	T	0.113729	0.0167056	9.91e-12	0.0095017	0.0079514	0.232113
MS	Area in left middletemporal gyrus	rs1860545	A	G	0.116534	0.0170311	7.79e-12	0.0094583	0.0080668	0.241007
MS	Area in left middletemporal gyrus	rs2150879	A	G	-0.103549	0.0164769	3.29e-10	-0.0083107	0.0079294	0.294612
MS	Area in left middletemporal gyrus	rs2546890	G	A	-0.116983	0.0164181	1.04e-12	0.00038305	0.0079086	0.961371
MS	Area in left middletemporal gyrus	rs28382587	A	G	0.292628	0.0261499	4.54e-29	0.0010821	0.01289	0.933095
MS	Area in left middletemporal gyrus	rs28703878	G	A	0.133646	0.0214335	4.51e-10	-0.0087454	0.0090566	0.334234
MS	Area in left middletemporal gyrus	rs28834106	C	T	-0.12936	0.0195643	3.79e-11	-0.0021797	0.0088992	0.806514
MS	Area in left middletemporal gyrus	rs34695601	C	T	-0.109482	0.0197905	3.16e-08	-0.011166	0.0091193	0.22078
MS	Area in left middletemporal gyrus	rs35486093	G	A	0.179486	0.0280638	1.6e-10	-0.011964	0.01406	0.394821
MS	Area in left middletemporal gyrus	rs35540610	C	T	0.135143	0.0193517	2.88e-12	0.013347	0.0093775	0.154657
MS	Area in left middletemporal gyrus	rs35703946	A	G	-0.172524	0.02874	1.94e-09	0.018951	0.011582	0.101812
MS	Area in left middletemporal gyrus	rs41558815	A	G	-0.426574	0.0516756	1.52e-16	0.032834	0.01731	0.0578496
MS	Area in left middletemporal gyrus	rs4325907	T	C	-0.099268	0.0168311	3.68e-09	-0.0062129	0.0083003	0.454151
MS	Area in left middletemporal gyrus	rs438613	C	T	0.138021	0.0166057	9.43e-17	-0.010116	0.0079464	0.20303
MS	Area in left middletemporal gyrus	rs55970742	T	C	-0.100373	0.017899	2.05e-08	-0.0074185	0.0085075	0.383213
MS	Area in left middletemporal gyrus	rs56232455	A	G	0.15841	0.0281246	1.78e-08	0.0085919	0.0081667	0.292779
MS	Area in left middletemporal gyrus	rs58546351	G	A	-1.89446	0.0531758	1e-200	0.044286	0.041796	0.289354
MS	Area in left middletemporal gyrus	rs59655222	C	T	-0.123191	0.0186277	3.76e-11	0.016569	0.0086926	0.05665
MS	Area in left middletemporal gyrus	rs6032662	T	C	-0.133831	0.0183292	2.85e-13	-5.59e-05	0.009236	0.995171
MS	Area in left middletemporal gyrus	rs62420820	A	G	0.137237	0.0187505	2.5e-13	-0.0066415	0.0092756	0.47398
MS	Area in left middletemporal gyrus	rs631204	A	C	0.112793	0.0164197	6.45e-12	-0.0012067	0.0080164	0.880349
MS	Area in left middletemporal gyrus	rs6496663	C	A	0.100594	0.0181091	2.78e-08	-0.012646	0.0086903	0.145643
MS	Area in left middletemporal gyrus	rs6670198	C	T	-0.145026	0.0176423	2.03e-16	-0.0016672	0.008267	0.840175
MS	Area in left middletemporal gyrus	rs6990534	G	A	0.10714	0.018154	3.6e-09	0.0061954	0.0086381	0.473238
MS	Area in left middletemporal gyrus	rs701006	G	A	0.113864	0.0168357	1.35e-11	-0.009127	0.0080833	0.258851
MS	Area in left middletemporal gyrus	rs7190580	G	A	-0.0980337	0.0179402	4.64e-08	0.010878	0.0087032	0.211344
MS	Area in left middletemporal gyrus	rs7200146	T	G	-0.170788	0.0169488	7e-24	0.010545	0.0084228	0.210572
MS	Area in left middletemporal gyrus	rs721847	G	A	-0.213193	0.0214348	2.62e-23	-0.001485	0.010205	0.884303
MS	Area in left middletemporal gyrus	rs7222450	A	G	0.0983963	0.0174702	1.78e-08	-6.13e-05	0.0079152	0.99382
MS	Area in left middletemporal gyrus	rs72928038	A	G	0.160521	0.0247614	9.01e-11	-0.0084001	0.010237	0.411879
MS	Area in left middletemporal gyrus	rs74449127	G	A	-0.196964	0.0255798	1.36e-14	0.0075655	0.0086214	0.380216
MS	Area in left middletemporal gyrus	rs7592560	A	G	0.10409	0.016508	2.87e-10	-0.0086174	0.0079373	0.277626
MS	Area in left middletemporal gyrus	rs7855251	C	T	-0.110109	0.0200898	4.23e-08	0.0031548	0.0092157	0.732099
MS	Area in left middletemporal gyrus	rs7975763	T	C	0.121038	0.0209676	7.8e-09	-0.0030298	0.0098271	0.757844
MS	Area in left middletemporal gyrus	rs802730	C	T	-0.11431	0.0181819	3.24e-10	-0.011943	0.0085979	0.164828
MS	Area in left middletemporal gyrus	rs8102445	T	G	-0.10075	0.0171403	4.15e-09	0.002134	0.0079889	0.789387
MS	Area in left middletemporal gyrus	rs9261407	C	T	-0.17817	0.0216101	1.66e-16	-0.0087777	0.010601	0.407681
MS	Area in left middletemporal gyrus	rs9263864	T	C	-0.325339	0.0332519	1.32e-22	0.013966	0.013344	0.29527
MS	Area in left middletemporal gyrus	rs9591325	C	T	-0.212366	0.0339891	4.16e-10	-0.025602	0.015706	0.103091
MS	Area in left middletemporal gyrus	rs9610458	T	C	0.114221	0.0165102	4.57e-12	0.0093918	0.007982	0.239348
MS	Area in left middletemporal gyrus	rs9843355	A	G	-0.133831	0.0214887	4.72e-10	-0.0046305	0.010054	0.645119
MS	Area in left middletemporal gyrus	rs9955954	G	A	-0.110038	0.0194511	1.54e-08	0.0046463	0.0093755	0.620197
MS	Area in left paracentral gyrus	rs10063294	A	G	-0.0990472	0.0162642	1.13e-09	0.0022033	0.0079343	0.78125
MS	Area in left paracentral gyrus	rs1026916	G	A	-0.129653	0.0174305	1.02e-13	0.0026562	0.0082771	0.74829
MS	Area in left paracentral gyrus	rs1077667	T	C	-0.151862	0.021225	8.37e-13	0.015884	0.0096997	0.101527
MS	Area in left paracentral gyrus	rs10801908	T	C	-0.21495	0.0263631	3.54e-16	0.00041354	0.012132	0.972808
MS	Area in left paracentral gyrus	rs11079784	C	T	0.107149	0.016254	4.34e-11	0.0035791	0.0078859	0.649935
MS	Area in left paracentral gyrus	rs1112718	G	A	-0.10562	0.0166876	2.46e-10	-0.0021714	0.0080257	0.786738
MS	Area in left paracentral gyrus	rs11256593	T	C	0.186314	0.0173516	6.78e-27	0.0053909	0.0079309	0.496672
MS	Area in left paracentral gyrus	rs11749040	A	G	0.196745	0.0233464	3.54e-17	0.0050691	0.011781	0.666991
MS	Area in left paracentral gyrus	rs11809700	T	C	0.144448	0.0183508	3.51e-15	0.010041	0.0089521	0.262035
MS	Area in left paracentral gyrus	rs12147246	G	A	-0.0993784	0.0169228	4.29e-09	0.0097695	0.0082707	0.237525
MS	Area in left paracentral gyrus	rs1250551	T	G	0.115748	0.0173687	2.66e-11	-0.0026587	0.0081705	0.744869
MS	Area in left paracentral gyrus	rs12612620	A	G	0.211833	0.036063	4.26e-09	-0.015684	0.0093968	0.0951043
MS	Area in left paracentral gyrus	rs12925972	C	T	0.0945826	0.0170812	3.07e-08	-0.005562	0.0079925	0.486497
MS	Area in left paracentral gyrus	rs13327021	T	C	0.115186	0.0171219	1.73e-11	0.0022748	0.0082853	0.783664
MS	Area in left paracentral gyrus	rs140522	C	T	-0.110596	0.017536	2.85e-10	-0.0011724	0.0084981	0.890273
MS	Area in left paracentral gyrus	rs1465697	T	C	0.124317	0.0187656	3.48e-11	-0.0012395	0.0092143	0.892995
MS	Area in left paracentral gyrus	rs17124032	A	G	-0.216803	0.0316224	7.08e-12	-0.0042958	0.014696	0.770052
MS	Area in left paracentral gyrus	rs1738074	C	T	0.113729	0.0167056	9.91e-12	-0.011765	0.0079513	0.138989
MS	Area in left paracentral gyrus	rs1860545	A	G	0.116534	0.0170311	7.79e-12	0.0092962	0.0080668	0.249167
MS	Area in left paracentral gyrus	rs2150879	A	G	-0.103549	0.0164769	3.29e-10	-0.005641	0.0079295	0.476848
MS	Area in left paracentral gyrus	rs2317231	T	G	-0.100569	0.0167449	1.9e-09	-0.001314	0.0079593	0.868876
MS	Area in left paracentral gyrus	rs2546890	G	A	-0.116983	0.0164181	1.04e-12	0.0082275	0.0079085	0.298188
MS	Area in left paracentral gyrus	rs2681424	C	T	-0.121155	0.0165779	2.71e-13	0.0030323	0.0079262	0.702037
MS	Area in left paracentral gyrus	rs28382587	A	G	0.292628	0.0261499	4.54e-29	0.0014212	0.01289	0.912206
MS	Area in left paracentral gyrus	rs2857700	C	T	-0.767224	0.0237495	1e-200	-0.012823	0.011725	0.274113
MS	Area in left paracentral gyrus	rs28703878	G	A	0.133646	0.0214335	4.51e-10	-0.0074505	0.0090567	0.410714
MS	Area in left paracentral gyrus	rs28749166	T	C	-0.397097	0.0205091	1.61e-83	0.0056705	0.0084267	0.501003
MS	Area in left paracentral gyrus	rs28834106	C	T	-0.12936	0.0195643	3.79e-11	0.0072662	0.0088991	0.414219
MS	Area in left paracentral gyrus	rs354033	A	G	-0.107957	0.0189431	1.21e-08	0.0052444	0.0090711	0.563171
MS	Area in left paracentral gyrus	rs35486093	G	A	0.179486	0.0280638	1.6e-10	-0.0082596	0.01406	0.556916
MS	Area in left paracentral gyrus	rs35540610	C	T	0.135143	0.0193517	2.88e-12	-0.00038802	0.0093778	0.966997
MS	Area in left paracentral gyrus	rs3809627	A	C	-0.0969515	0.0175395	3.25e-08	0.0067998	0.0081118	0.401893
MS	Area in left paracentral gyrus	rs41558815	A	G	-0.426574	0.0516756	1.52e-16	-0.016717	0.01731	0.33418
MS	Area in left paracentral gyrus	rs415759	C	T	0.118784	0.0217558	4.76e-08	0.0062711	0.01042	0.547306
MS	Area in left paracentral gyrus	rs4325907	T	C	-0.099268	0.0168311	3.68e-09	-0.0052312	0.0083003	0.52853
MS	Area in left paracentral gyrus	rs438613	C	T	0.138021	0.0166057	9.43e-17	-0.01158	0.0079463	0.145041
MS	Area in left paracentral gyrus	rs55970742	T	C	-0.100373	0.017899	2.05e-08	0.0052718	0.0085075	0.535488
MS	Area in left paracentral gyrus	rs58546351	G	A	-1.89446	0.0531758	1e-200	0.038519	0.041797	0.356747
MS	Area in left paracentral gyrus	rs59655222	C	T	-0.123191	0.0186277	3.76e-11	-0.0065445	0.008693	0.451554
MS	Area in left paracentral gyrus	rs6032662	T	C	-0.133831	0.0183292	2.85e-13	-0.0039216	0.0092359	0.671135
MS	Area in left paracentral gyrus	rs62420820	A	G	0.137237	0.0187505	2.5e-13	0.0047008	0.0092756	0.612308
MS	Area in left paracentral gyrus	rs631204	A	C	0.112793	0.0164197	6.45e-12	0.0019937	0.0080164	0.803598
MS	Area in left paracentral gyrus	rs6496663	C	A	0.100594	0.0181091	2.78e-08	0.009323	0.0086904	0.283374
MS	Area in left paracentral gyrus	rs6670198	C	T	-0.145026	0.0176423	2.03e-16	0.014999	0.0082666	0.0696306
MS	Area in left paracentral gyrus	rs6990534	G	A	0.10714	0.018154	3.6e-09	0.00011836	0.0086382	0.989068
MS	Area in left paracentral gyrus	rs701006	G	A	0.113864	0.0168357	1.35e-11	-0.00037423	0.0080835	0.963075
MS	Area in left paracentral gyrus	rs7190580	G	A	-0.0980337	0.0179402	4.64e-08	-0.014663	0.008703	0.092045
MS	Area in left paracentral gyrus	rs7200146	T	G	-0.170788	0.0169488	7e-24	0.0082968	0.0084229	0.324616
MS	Area in left paracentral gyrus	rs721847	G	A	-0.213193	0.0214348	2.62e-23	0.0088547	0.010204	0.385549
MS	Area in left paracentral gyrus	rs7222450	A	G	0.0983963	0.0174702	1.78e-08	-0.0018286	0.0079152	0.817297
MS	Area in left paracentral gyrus	rs72928038	A	G	0.160521	0.0247614	9.01e-11	-0.012618	0.010236	0.217711
MS	Area in left paracentral gyrus	rs74449127	G	A	-0.196964	0.0255798	1.36e-14	-0.0046424	0.0086215	0.590255
MS	Area in left paracentral gyrus	rs7592560	A	G	0.10409	0.016508	2.87e-10	-0.0093014	0.0079373	0.241263
MS	Area in left paracentral gyrus	rs7855251	C	T	-0.110109	0.0200898	4.23e-08	-0.012331	0.0092154	0.180876
MS	Area in left paracentral gyrus	rs7975763	T	C	0.121038	0.0209676	7.8e-09	0.0039199	0.0098271	0.689986
MS	Area in left paracentral gyrus	rs802730	C	T	-0.11431	0.0181819	3.24e-10	-0.008495	0.008598	0.323154
MS	Area in left paracentral gyrus	rs8102445	T	G	-0.10075	0.0171403	4.15e-09	0.015131	0.0079884	0.0582237
MS	Area in left paracentral gyrus	rs9261407	C	T	-0.17817	0.0216101	1.66e-16	-0.0035965	0.010601	0.734412
MS	Area in left paracentral gyrus	rs9263864	T	C	-0.325339	0.0332519	1.32e-22	-0.010053	0.013344	0.451232
MS	Area in left paracentral gyrus	rs9271348	A	G	-0.936238	0.0307803	1e-200	-0.012817	0.0085873	0.135566
MS	Area in left paracentral gyrus	rs9275601	T	C	-0.565106	0.0258303	4.25e-106	0.0026612	0.0079663	0.738346
MS	Area in left paracentral gyrus	rs9610458	T	C	0.114221	0.0165102	4.57e-12	-0.004629	0.0079821	0.561966
MS	Area in left paracentral gyrus	rs9843355	A	G	-0.133831	0.0214887	4.72e-10	0.0091476	0.010054	0.362911
MS	Area in left paracentral gyrus	rs9955954	G	A	-0.110038	0.0194511	1.54e-08	0.0072993	0.0093754	0.436245
MS	Area in left paracentral gyrus	rs9992763	T	G	-0.0900341	0.0164612	4.51e-08	0.0079593	0.0079815	0.318669
MS	Area in left parahippocampal gyrus	rs10063294	A	G	-0.0990472	0.0162642	1.13e-09	-0.0041027	0.0079343	0.605104
MS	Area in left parahippocampal gyrus	rs1014486	C	T	0.10508	0.016368	1.36e-10	0.013753	0.0080161	0.0862383
MS	Area in left parahippocampal gyrus	rs1026916	G	A	-0.129653	0.0174305	1.02e-13	-0.013056	0.0082768	0.114707
MS	Area in left parahippocampal gyrus	rs1077667	T	C	-0.151862	0.021225	8.37e-13	0.0016684	0.0097001	0.863442
MS	Area in left parahippocampal gyrus	rs10801908	T	C	-0.21495	0.0263631	3.54e-16	-0.0027956	0.012132	0.817749
MS	Area in left parahippocampal gyrus	rs10936602	C	T	-0.108406	0.0192127	1.68e-08	-0.00091637	0.0091737	0.92043
MS	Area in left parahippocampal gyrus	rs11079784	C	T	0.107149	0.016254	4.34e-11	-0.0056567	0.0078858	0.473184
MS	Area in left parahippocampal gyrus	rs1112718	G	A	-0.10562	0.0166876	2.46e-10	-0.0031666	0.0080257	0.69317
MS	Area in left parahippocampal gyrus	rs11256593	T	C	0.186314	0.0173516	6.78e-27	0.0034996	0.007931	0.659022
MS	Area in left parahippocampal gyrus	rs11749040	A	G	0.196745	0.0233464	3.54e-17	-0.0037122	0.011781	0.752679
MS	Area in left parahippocampal gyrus	rs1177228	G	A	0.107418	0.0186591	8.57e-09	0.010041	0.0089117	0.259872
MS	Area in left parahippocampal gyrus	rs12147246	G	A	-0.0993784	0.0169228	4.29e-09	0.0022325	0.0082709	0.787227
MS	Area in left parahippocampal gyrus	rs12234159	C	T	-0.879046	0.0658298	1.13e-40	0.044295	0.041119	0.281371
MS	Area in left parahippocampal gyrus	rs12365699	A	G	-0.143754	0.0228493	3.15e-10	0.0050667	0.010663	0.634658
MS	Area in left parahippocampal gyrus	rs1250551	T	G	0.115748	0.0173687	2.66e-11	-0.0029022	0.0081704	0.722437
MS	Area in left parahippocampal gyrus	rs12612620	A	G	0.211833	0.036063	4.26e-09	-0.0016701	0.0093972	0.858942
MS	Area in left parahippocampal gyrus	rs12925972	C	T	0.0945826	0.0170812	3.07e-08	0.0090206	0.0079924	0.259054
MS	Area in left parahippocampal gyrus	rs13327021	T	C	0.115186	0.0171219	1.73e-11	0.011426	0.0082851	0.167853
MS	Area in left parahippocampal gyrus	rs140522	C	T	-0.110596	0.017536	2.85e-10	0.0036618	0.0084981	0.666546
MS	Area in left parahippocampal gyrus	rs1465697	T	C	0.124317	0.0187656	3.48e-11	0.0077609	0.0092142	0.399641
MS	Area in left parahippocampal gyrus	rs17124032	A	G	-0.216803	0.0316224	7.08e-12	-0.028062	0.014695	0.0561953
MS	Area in left parahippocampal gyrus	rs1738074	C	T	0.113729	0.0167056	9.91e-12	-0.0045055	0.0079516	0.570979
MS	Area in left parahippocampal gyrus	rs1860545	A	G	0.116534	0.0170311	7.79e-12	0.0094986	0.0080668	0.239012
MS	Area in left parahippocampal gyrus	rs2150879	A	G	-0.103549	0.0164769	3.29e-10	-0.0027149	0.0079296	0.732066
MS	Area in left parahippocampal gyrus	rs2317231	T	G	-0.100569	0.0167449	1.9e-09	-0.01086	0.0079591	0.172421
MS	Area in left parahippocampal gyrus	rs2546890	G	A	-0.116983	0.0164181	1.04e-12	-0.0066289	0.0079085	0.40193
MS	Area in left parahippocampal gyrus	rs2681424	C	T	-0.121155	0.0165779	2.71e-13	-0.013439	0.0079259	0.0899912
MS	Area in left parahippocampal gyrus	rs28382587	A	G	0.292628	0.0261499	4.54e-29	-0.0028156	0.01289	0.827096
MS	Area in left parahippocampal gyrus	rs2857700	C	T	-0.767224	0.0237495	1e-200	-0.020978	0.011725	0.0735868
MS	Area in left parahippocampal gyrus	rs28703878	G	A	0.133646	0.0214335	4.51e-10	0.0054139	0.0090567	0.549997
MS	Area in left parahippocampal gyrus	rs28749166	T	C	-0.397097	0.0205091	1.61e-83	-0.0035131	0.0084267	0.676753
MS	Area in left parahippocampal gyrus	rs28834106	C	T	-0.12936	0.0195643	3.79e-11	-0.001229	0.0088992	0.890162
MS	Area in left parahippocampal gyrus	rs34695601	C	T	-0.109482	0.0197905	3.16e-08	-0.0093285	0.0091194	0.306351
MS	Area in left parahippocampal gyrus	rs354033	A	G	-0.107957	0.0189431	1.21e-08	-0.0071519	0.009071	0.430447
MS	Area in left parahippocampal gyrus	rs35486093	G	A	0.179486	0.0280638	1.6e-10	-0.021496	0.01406	0.126308
MS	Area in left parahippocampal gyrus	rs35540610	C	T	0.135143	0.0193517	2.88e-12	0.0054574	0.0093778	0.560609
MS	Area in left parahippocampal gyrus	rs35703946	A	G	-0.172524	0.02874	1.94e-09	-0.019995	0.011582	0.0842946
MS	Area in left parahippocampal gyrus	rs3809627	A	C	-0.0969515	0.0175395	3.25e-08	0.0063486	0.0081118	0.43385
MS	Area in left parahippocampal gyrus	rs41558815	A	G	-0.426574	0.0516756	1.52e-16	0.022129	0.01731	0.201131
MS	Area in left parahippocampal gyrus	rs415759	C	T	0.118784	0.0217558	4.76e-08	0.0054434	0.01042	0.601409
MS	Area in left parahippocampal gyrus	rs4325907	T	C	-0.099268	0.0168311	3.68e-09	0.0015402	0.0083003	0.85279
MS	Area in left parahippocampal gyrus	rs438613	C	T	0.138021	0.0166057	9.43e-17	-0.0014797	0.0079466	0.852287
MS	Area in left parahippocampal gyrus	rs55970742	T	C	-0.100373	0.017899	2.05e-08	-0.0018411	0.0085076	0.828675
MS	Area in left parahippocampal gyrus	rs56232455	A	G	0.15841	0.0281246	1.78e-08	-0.0036395	0.0081668	0.655858
MS	Area in left parahippocampal gyrus	rs58546351	G	A	-1.89446	0.0531758	1e-200	-0.038611	0.041797	0.355607
MS	Area in left parahippocampal gyrus	rs59655222	C	T	-0.123191	0.0186277	3.76e-11	-0.0075716	0.008693	0.38376
MS	Area in left parahippocampal gyrus	rs6032662	T	C	-0.133831	0.0183292	2.85e-13	-0.0091888	0.0092358	0.319786
MS	Area in left parahippocampal gyrus	rs62420820	A	G	0.137237	0.0187505	2.5e-13	0.0064818	0.0092756	0.484674
MS	Area in left parahippocampal gyrus	rs631204	A	C	0.112793	0.0164197	6.45e-12	-0.002514	0.0080164	0.753824
MS	Area in left parahippocampal gyrus	rs6496663	C	A	0.100594	0.0181091	2.78e-08	0.017157	0.00869	0.0483504
MS	Area in left parahippocampal gyrus	rs6670198	C	T	-0.145026	0.0176423	2.03e-16	0.012118	0.0082667	0.142682
MS	Area in left parahippocampal gyrus	rs701006	G	A	0.113864	0.0168357	1.35e-11	-0.010033	0.0080833	0.214536
MS	Area in left parahippocampal gyrus	rs7190580	G	A	-0.0980337	0.0179402	4.64e-08	0.0029198	0.0087034	0.737276
MS	Area in left parahippocampal gyrus	rs7200146	T	G	-0.170788	0.0169488	7e-24	0.0019692	0.008423	0.815147
MS	Area in left parahippocampal gyrus	rs721847	G	A	-0.213193	0.0214348	2.62e-23	-0.008611	0.010204	0.398759
MS	Area in left parahippocampal gyrus	rs7222450	A	G	0.0983963	0.0174702	1.78e-08	0.0079845	0.007915	0.313091
MS	Area in left parahippocampal gyrus	rs72928038	A	G	0.160521	0.0247614	9.01e-11	-0.0030679	0.010237	0.764416
MS	Area in left parahippocampal gyrus	rs74449127	G	A	-0.196964	0.0255798	1.36e-14	0.001308	0.0086215	0.879413
MS	Area in left parahippocampal gyrus	rs7592560	A	G	0.10409	0.016508	2.87e-10	0.012765	0.0079371	0.107785
MS	Area in left parahippocampal gyrus	rs7855251	C	T	-0.110109	0.0200898	4.23e-08	-0.0022305	0.0092157	0.808757
MS	Area in left parahippocampal gyrus	rs7975763	T	C	0.121038	0.0209676	7.8e-09	-0.00065551	0.0098272	0.946819
MS	Area in left parahippocampal gyrus	rs802730	C	T	-0.11431	0.0181819	3.24e-10	-0.005451	0.0085981	0.526102
MS	Area in left parahippocampal gyrus	rs8102445	T	G	-0.10075	0.0171403	4.15e-09	-0.0063211	0.0079888	0.428805
MS	Area in left parahippocampal gyrus	rs9261407	C	T	-0.17817	0.0216101	1.66e-16	-0.0033013	0.010601	0.755492
MS	Area in left parahippocampal gyrus	rs9263864	T	C	-0.325339	0.0332519	1.32e-22	-0.006449	0.013344	0.628898
MS	Area in left parahippocampal gyrus	rs9271348	A	G	-0.936238	0.0307803	1e-200	-0.016518	0.0085871	0.0544252
MS	Area in left parahippocampal gyrus	rs9275601	T	C	-0.565106	0.0258303	4.25e-106	-0.0057579	0.0079663	0.469818
MS	Area in left parahippocampal gyrus	rs9591325	C	T	-0.212366	0.0339891	4.16e-10	-0.018218	0.015706	0.246088
MS	Area in left parahippocampal gyrus	rs9610458	T	C	0.114221	0.0165102	4.57e-12	0.0084761	0.007982	0.288284
MS	Area in left parahippocampal gyrus	rs9843355	A	G	-0.133831	0.0214887	4.72e-10	0.0011547	0.010054	0.908567
MS	Area in left parahippocampal gyrus	rs9955954	G	A	-0.110038	0.0194511	1.54e-08	-0.015541	0.0093751	0.0973868
MS	Area in left parahippocampal gyrus	rs9992763	T	G	-0.0900341	0.0164612	4.51e-08	-0.0094799	0.0079814	0.234942
MS	Area in left parsopercularis gyrus	rs10063294	A	G	-0.0990472	0.0162642	1.13e-09	-0.001456	0.0079343	0.854405
MS	Area in left parsopercularis gyrus	rs1026916	G	A	-0.129653	0.0174305	1.02e-13	-0.011548	0.0082768	0.162967
MS	Area in left parsopercularis gyrus	rs1077667	T	C	-0.151862	0.021225	8.37e-13	-0.00060656	0.0097001	0.950141
MS	Area in left parsopercularis gyrus	rs10801908	T	C	-0.21495	0.0263631	3.54e-16	-0.011095	0.012131	0.360413
MS	Area in left parsopercularis gyrus	rs11079784	C	T	0.107149	0.016254	4.34e-11	-1.07e-06	0.0078859	0.999892
MS	Area in left parsopercularis gyrus	rs1112718	G	A	-0.10562	0.0166876	2.46e-10	0.011305	0.0080254	0.158953
MS	Area in left parsopercularis gyrus	rs11256593	T	C	0.186314	0.0173516	6.78e-27	0.013269	0.0079307	0.0943192
MS	Area in left parsopercularis gyrus	rs11749040	A	G	0.196745	0.0233464	3.54e-17	-0.01175	0.01178	0.318574
MS	Area in left parsopercularis gyrus	rs1177228	G	A	0.107418	0.0186591	8.57e-09	0.0017975	0.0089119	0.840158
MS	Area in left parsopercularis gyrus	rs11809700	T	C	0.144448	0.0183508	3.51e-15	0.008978	0.0089522	0.315922
MS	Area in left parsopercularis gyrus	rs12147246	G	A	-0.0993784	0.0169228	4.29e-09	0.0028837	0.0082709	0.727344
MS	Area in left parsopercularis gyrus	rs12234159	C	T	-0.879046	0.0658298	1.13e-40	-0.0012202	0.041119	0.976326
MS	Area in left parsopercularis gyrus	rs12365699	A	G	-0.143754	0.0228493	3.15e-10	0.019767	0.010662	0.0637529
MS	Area in left parsopercularis gyrus	rs1250551	T	G	0.115748	0.0173687	2.66e-11	-0.0018266	0.0081705	0.823097
MS	Area in left parsopercularis gyrus	rs12612620	A	G	0.211833	0.036063	4.26e-09	0.0026673	0.0093972	0.776533
MS	Area in left parsopercularis gyrus	rs13327021	T	C	0.115186	0.0171219	1.73e-11	-0.0037267	0.0082853	0.65286
MS	Area in left parsopercularis gyrus	rs140522	C	T	-0.110596	0.017536	2.85e-10	0.001826	0.0084981	0.829872
MS	Area in left parsopercularis gyrus	rs1465697	T	C	0.124317	0.0187656	3.48e-11	-0.0048986	0.0092142	0.594977
MS	Area in left parsopercularis gyrus	rs17124032	A	G	-0.216803	0.0316224	7.08e-12	0.02308	0.014695	0.116287
MS	Area in left parsopercularis gyrus	rs1738074	C	T	0.113729	0.0167056	9.91e-12	0.0087282	0.0079515	0.272352
MS	Area in left parsopercularis gyrus	rs1860545	A	G	0.116534	0.0170311	7.79e-12	0.0011787	0.008067	0.883831
MS	Area in left parsopercularis gyrus	rs2150879	A	G	-0.103549	0.0164769	3.29e-10	0.0097492	0.0079294	0.218897
MS	Area in left parsopercularis gyrus	rs2317231	T	G	-0.100569	0.0167449	1.9e-09	-0.0012899	0.0079593	0.871254
MS	Area in left parsopercularis gyrus	rs2546890	G	A	-0.116983	0.0164181	1.04e-12	0.010745	0.0079084	0.174245
MS	Area in left parsopercularis gyrus	rs2681424	C	T	-0.121155	0.0165779	2.71e-13	-0.0071505	0.0079262	0.366986
MS	Area in left parsopercularis gyrus	rs28382587	A	G	0.292628	0.0261499	4.54e-29	0.0029631	0.01289	0.818192
MS	Area in left parsopercularis gyrus	rs2857700	C	T	-0.767224	0.0237495	1e-200	-0.012885	0.011725	0.271782
MS	Area in left parsopercularis gyrus	rs28703878	G	A	0.133646	0.0214335	4.51e-10	0.010313	0.0090566	0.254836
MS	Area in left parsopercularis gyrus	rs28749166	T	C	-0.397097	0.0205091	1.61e-83	-0.0096037	0.0084266	0.254425
MS	Area in left parsopercularis gyrus	rs28834106	C	T	-0.12936	0.0195643	3.79e-11	0.01081	0.008899	0.224492
MS	Area in left parsopercularis gyrus	rs34695601	C	T	-0.109482	0.0197905	3.16e-08	-0.0031006	0.0091195	0.733855
MS	Area in left parsopercularis gyrus	rs354033	A	G	-0.107957	0.0189431	1.21e-08	-0.0014642	0.0090711	0.871768
MS	Area in left parsopercularis gyrus	rs35540610	C	T	0.135143	0.0193517	2.88e-12	0.0062336	0.0093778	0.506232
MS	Area in left parsopercularis gyrus	rs3809627	A	C	-0.0969515	0.0175395	3.25e-08	-0.0068704	0.0081118	0.397027
MS	Area in left parsopercularis gyrus	rs41558815	A	G	-0.426574	0.0516756	1.52e-16	-0.031889	0.01731	0.0654485
MS	Area in left parsopercularis gyrus	rs415759	C	T	0.118784	0.0217558	4.76e-08	0.0092471	0.01042	0.374869
MS	Area in left parsopercularis gyrus	rs4325907	T	C	-0.099268	0.0168311	3.68e-09	-0.015297	0.0082999	0.0653281
MS	Area in left parsopercularis gyrus	rs438613	C	T	0.138021	0.0166057	9.43e-17	0.011254	0.0079463	0.156704
MS	Area in left parsopercularis gyrus	rs55970742	T	C	-0.100373	0.017899	2.05e-08	0.0067381	0.0085075	0.428361
MS	Area in left parsopercularis gyrus	rs56232455	A	G	0.15841	0.0281246	1.78e-08	-3.53e-05	0.0081669	0.996548
MS	Area in left parsopercularis gyrus	rs58546351	G	A	-1.89446	0.0531758	1e-200	0.051014	0.041796	0.222264
MS	Area in left parsopercularis gyrus	rs59655222	C	T	-0.123191	0.0186277	3.76e-11	-0.0083481	0.008693	0.336899
MS	Area in left parsopercularis gyrus	rs6032662	T	C	-0.133831	0.0183292	2.85e-13	0.01111	0.0092358	0.229034
MS	Area in left parsopercularis gyrus	rs62420820	A	G	0.137237	0.0187505	2.5e-13	-0.015791	0.0092752	0.0886748
MS	Area in left parsopercularis gyrus	rs631204	A	C	0.112793	0.0164197	6.45e-12	-0.0014553	0.0080164	0.855945
MS	Area in left parsopercularis gyrus	rs6496663	C	A	0.100594	0.0181091	2.78e-08	-0.0098325	0.0086904	0.257887
MS	Area in left parsopercularis gyrus	rs6670198	C	T	-0.145026	0.0176423	2.03e-16	-0.0047163	0.008267	0.568342
MS	Area in left parsopercularis gyrus	rs6990534	G	A	0.10714	0.018154	3.6e-09	0.011957	0.0086379	0.166276
MS	Area in left parsopercularis gyrus	rs701006	G	A	0.113864	0.0168357	1.35e-11	0.0033264	0.0080834	0.680707
MS	Area in left parsopercularis gyrus	rs7190580	G	A	-0.0980337	0.0179402	4.64e-08	0.00034257	0.0087034	0.968603
MS	Area in left parsopercularis gyrus	rs7200146	T	G	-0.170788	0.0169488	7e-24	-0.0020336	0.008423	0.809221
MS	Area in left parsopercularis gyrus	rs721847	G	A	-0.213193	0.0214348	2.62e-23	-0.0071619	0.010205	0.482792
MS	Area in left parsopercularis gyrus	rs7222450	A	G	0.0983963	0.0174702	1.78e-08	-0.0033068	0.0079151	0.676099
MS	Area in left parsopercularis gyrus	rs72928038	A	G	0.160521	0.0247614	9.01e-11	0.002983	0.010237	0.770744
MS	Area in left parsopercularis gyrus	rs74449127	G	A	-0.196964	0.0255798	1.36e-14	-0.0054261	0.0086215	0.529115
MS	Area in left parsopercularis gyrus	rs7592560	A	G	0.10409	0.016508	2.87e-10	-0.0018934	0.0079375	0.81146
MS	Area in left parsopercularis gyrus	rs7855251	C	T	-0.110109	0.0200898	4.23e-08	-0.0022746	0.0092157	0.80505
MS	Area in left parsopercularis gyrus	rs7975763	T	C	0.121038	0.0209676	7.8e-09	-0.003554	0.0098271	0.717613
MS	Area in left parsopercularis gyrus	rs802730	C	T	-0.11431	0.0181819	3.24e-10	-0.012509	0.0085978	0.145704
MS	Area in left parsopercularis gyrus	rs8102445	T	G	-0.10075	0.0171403	4.15e-09	-0.005243	0.0079888	0.511635
MS	Area in left parsopercularis gyrus	rs9261407	C	T	-0.17817	0.0216101	1.66e-16	0.0089094	0.010601	0.400682
MS	Area in left parsopercularis gyrus	rs9263864	T	C	-0.325339	0.0332519	1.32e-22	-0.0044935	0.013344	0.736309
MS	Area in left parsopercularis gyrus	rs9271348	A	G	-0.936238	0.0307803	1e-200	-0.0094692	0.0085874	0.270172
MS	Area in left parsopercularis gyrus	rs9275601	T	C	-0.565106	0.0258303	4.25e-106	0.010319	0.0079661	0.1952
MS	Area in left parsopercularis gyrus	rs9591325	C	T	-0.212366	0.0339891	4.16e-10	0.0078542	0.015706	0.617035
MS	Area in left parsopercularis gyrus	rs9610458	T	C	0.114221	0.0165102	4.57e-12	0.0088855	0.007982	0.265632
MS	Area in left parsopercularis gyrus	rs9843355	A	G	-0.133831	0.0214887	4.72e-10	0.0022832	0.010054	0.820353
MS	Area in left parsopercularis gyrus	rs9955954	G	A	-0.110038	0.0194511	1.54e-08	-0.0013079	0.0093755	0.889056
MS	Area in left parsopercularis gyrus	rs9992763	T	G	-0.0900341	0.0164612	4.51e-08	0.0024583	0.0079816	0.758089
MS	Area in left parsorbitalis gyrus	rs10063294	A	G	-0.0990472	0.0162642	1.13e-09	-0.0067101	0.0079344	0.397732
MS	Area in left parsorbitalis gyrus	rs1014486	C	T	0.10508	0.016368	1.36e-10	-0.012964	0.0080161	0.105828
MS	Area in left parsorbitalis gyrus	rs1026916	G	A	-0.129653	0.0174305	1.02e-13	-0.0038864	0.0082772	0.63869
MS	Area in left parsorbitalis gyrus	rs1077667	T	C	-0.151862	0.021225	8.37e-13	0.0022687	0.0097013	0.815102
MS	Area in left parsorbitalis gyrus	rs10801908	T	C	-0.21495	0.0263631	3.54e-16	0.0087075	0.012131	0.472912
MS	Area in left parsorbitalis gyrus	rs10936602	C	T	-0.108406	0.0192127	1.68e-08	0.007084	0.0091737	0.439997
MS	Area in left parsorbitalis gyrus	rs11079784	C	T	0.107149	0.016254	4.34e-11	-0.0016226	0.0078861	0.836988
MS	Area in left parsorbitalis gyrus	rs1112718	G	A	-0.10562	0.0166876	2.46e-10	-0.010755	0.0080256	0.18021
MS	Area in left parsorbitalis gyrus	rs11256593	T	C	0.186314	0.0173516	6.78e-27	0.00017068	0.007931	0.982831
MS	Area in left parsorbitalis gyrus	rs11749040	A	G	0.196745	0.0233464	3.54e-17	0.0053476	0.011781	0.649875
MS	Area in left parsorbitalis gyrus	rs1177228	G	A	0.107418	0.0186591	8.57e-09	-0.0022935	0.008912	0.796913
MS	Area in left parsorbitalis gyrus	rs12234159	C	T	-0.879046	0.0658298	1.13e-40	-0.019503	0.041119	0.635287
MS	Area in left parsorbitalis gyrus	rs12365699	A	G	-0.143754	0.0228493	3.15e-10	0.0097144	0.010663	0.362268
MS	Area in left parsorbitalis gyrus	rs12612620	A	G	0.211833	0.036063	4.26e-09	0.010726	0.0093971	0.253723
MS	Area in left parsorbitalis gyrus	rs12925972	C	T	0.0945826	0.0170812	3.07e-08	-0.0045617	0.0079927	0.568185
MS	Area in left parsorbitalis gyrus	rs13327021	T	C	0.115186	0.0171219	1.73e-11	0.003265	0.0082854	0.693538
MS	Area in left parsorbitalis gyrus	rs140522	C	T	-0.110596	0.017536	2.85e-10	0.011557	0.0084984	0.17386
MS	Area in left parsorbitalis gyrus	rs1465697	T	C	0.124317	0.0187656	3.48e-11	0.0025411	0.0092144	0.782726
MS	Area in left parsorbitalis gyrus	rs17124032	A	G	-0.216803	0.0316224	7.08e-12	0.015243	0.014696	0.299619
MS	Area in left parsorbitalis gyrus	rs1738074	C	T	0.113729	0.0167056	9.91e-12	-0.0062792	0.0079515	0.429714
MS	Area in left parsorbitalis gyrus	rs1860545	A	G	0.116534	0.0170311	7.79e-12	0.0084465	0.0080669	0.29508
MS	Area in left parsorbitalis gyrus	rs2150879	A	G	-0.103549	0.0164769	3.29e-10	-0.005246	0.0079297	0.508253
MS	Area in left parsorbitalis gyrus	rs2317231	T	G	-0.100569	0.0167449	1.9e-09	-0.0011441	0.0079595	0.885709
MS	Area in left parsorbitalis gyrus	rs2546890	G	A	-0.116983	0.0164181	1.04e-12	-0.008191	0.0079087	0.300352
MS	Area in left parsorbitalis gyrus	rs2681424	C	T	-0.121155	0.0165779	2.71e-13	0.00046746	0.0079265	0.952974
MS	Area in left parsorbitalis gyrus	rs28382587	A	G	0.292628	0.0261499	4.54e-29	-0.0017586	0.012891	0.891489
MS	Area in left parsorbitalis gyrus	rs2857700	C	T	-0.767224	0.0237495	1e-200	-0.021438	0.011725	0.0674839
MS	Area in left parsorbitalis gyrus	rs28703878	G	A	0.133646	0.0214335	4.51e-10	-0.0025067	0.0090568	0.781952
MS	Area in left parsorbitalis gyrus	rs28749166	T	C	-0.397097	0.0205091	1.61e-83	0.00099572	0.0084269	0.905941
MS	Area in left parsorbitalis gyrus	rs28834106	C	T	-0.12936	0.0195643	3.79e-11	0.01177	0.0088991	0.185994
MS	Area in left parsorbitalis gyrus	rs34695601	C	T	-0.109482	0.0197905	3.16e-08	-0.0087923	0.0091195	0.334989
MS	Area in left parsorbitalis gyrus	rs354033	A	G	-0.107957	0.0189431	1.21e-08	0.016142	0.0090708	0.0751623
MS	Area in left parsorbitalis gyrus	rs35486093	G	A	0.179486	0.0280638	1.6e-10	-0.0048193	0.01406	0.731779
MS	Area in left parsorbitalis gyrus	rs35540610	C	T	0.135143	0.0193517	2.88e-12	-0.013692	0.0093776	0.144268
MS	Area in left parsorbitalis gyrus	rs35703946	A	G	-0.172524	0.02874	1.94e-09	0.0048139	0.011583	0.677704
MS	Area in left parsorbitalis gyrus	rs3809627	A	C	-0.0969515	0.0175395	3.25e-08	-0.0080035	0.008112	0.323832
MS	Area in left parsorbitalis gyrus	rs41558815	A	G	-0.426574	0.0516756	1.52e-16	-0.0053763	0.017311	0.756119
MS	Area in left parsorbitalis gyrus	rs415759	C	T	0.118784	0.0217558	4.76e-08	0.0028354	0.010422	0.785579
MS	Area in left parsorbitalis gyrus	rs4325907	T	C	-0.099268	0.0168311	3.68e-09	-0.0029722	0.0083003	0.720294
MS	Area in left parsorbitalis gyrus	rs438613	C	T	0.138021	0.0166057	9.43e-17	-0.0051817	0.0079465	0.514363
MS	Area in left parsorbitalis gyrus	rs55970742	T	C	-0.100373	0.017899	2.05e-08	0.0044867	0.0085076	0.59793
MS	Area in left parsorbitalis gyrus	rs56232455	A	G	0.15841	0.0281246	1.78e-08	0.0054723	0.0081671	0.50284
MS	Area in left parsorbitalis gyrus	rs58546351	G	A	-1.89446	0.0531758	1e-200	0.04814	0.041796	0.249419
MS	Area in left parsorbitalis gyrus	rs59655222	C	T	-0.123191	0.0186277	3.76e-11	0.0098508	0.008693	0.257146
MS	Area in left parsorbitalis gyrus	rs6032662	T	C	-0.133831	0.0183292	2.85e-13	-0.010759	0.0092359	0.244045
MS	Area in left parsorbitalis gyrus	rs62420820	A	G	0.137237	0.0187505	2.5e-13	0.0034093	0.0092757	0.713214
MS	Area in left parsorbitalis gyrus	rs631204	A	C	0.112793	0.0164197	6.45e-12	0.0018038	0.0080164	0.821974
MS	Area in left parsorbitalis gyrus	rs6496663	C	A	0.100594	0.0181091	2.78e-08	0.012707	0.0086904	0.143694
MS	Area in left parsorbitalis gyrus	rs6990534	G	A	0.10714	0.018154	3.6e-09	0.0087093	0.0086381	0.31335
MS	Area in left parsorbitalis gyrus	rs7190580	G	A	-0.0980337	0.0179402	4.64e-08	0.011011	0.0087033	0.205807
MS	Area in left parsorbitalis gyrus	rs7200146	T	G	-0.170788	0.0169488	7e-24	0.00089876	0.008423	0.915025
MS	Area in left parsorbitalis gyrus	rs721847	G	A	-0.213193	0.0214348	2.62e-23	0.0050029	0.010205	0.623965
MS	Area in left parsorbitalis gyrus	rs7222450	A	G	0.0983963	0.0174702	1.78e-08	0.0037833	0.0079154	0.632674
MS	Area in left parsorbitalis gyrus	rs72928038	A	G	0.160521	0.0247614	9.01e-11	0.0095533	0.010237	0.350695
MS	Area in left parsorbitalis gyrus	rs74449127	G	A	-0.196964	0.0255798	1.36e-14	-0.00081566	0.0086216	0.924628
MS	Area in left parsorbitalis gyrus	rs7592560	A	G	0.10409	0.016508	2.87e-10	-0.00018283	0.0079375	0.981624
MS	Area in left parsorbitalis gyrus	rs7855251	C	T	-0.110109	0.0200898	4.23e-08	-0.0101	0.0092156	0.273105
MS	Area in left parsorbitalis gyrus	rs7975763	T	C	0.121038	0.0209676	7.8e-09	-0.014639	0.0098269	0.13632
MS	Area in left parsorbitalis gyrus	rs802730	C	T	-0.11431	0.0181819	3.24e-10	0.00074159	0.0085982	0.931269
MS	Area in left parsorbitalis gyrus	rs8102445	T	G	-0.10075	0.0171403	4.15e-09	-0.0071176	0.0079888	0.372967
MS	Area in left parsorbitalis gyrus	rs9261407	C	T	-0.17817	0.0216101	1.66e-16	0.0097514	0.010601	0.35766
MS	Area in left parsorbitalis gyrus	rs9263864	T	C	-0.325339	0.0332519	1.32e-22	-0.006113	0.013344	0.646889
MS	Area in left parsorbitalis gyrus	rs9275601	T	C	-0.565106	0.0258303	4.25e-106	0.0050958	0.0079663	0.522396
MS	Area in left parsorbitalis gyrus	rs9591325	C	T	-0.212366	0.0339891	4.16e-10	0.0093307	0.015706	0.552472
MS	Area in left parsorbitalis gyrus	rs9610458	T	C	0.114221	0.0165102	4.57e-12	0.0089731	0.0079822	0.260964
MS	Area in left parsorbitalis gyrus	rs9843355	A	G	-0.133831	0.0214887	4.72e-10	-0.0024102	0.010054	0.810548
MS	Area in left parsorbitalis gyrus	rs9955954	G	A	-0.110038	0.0194511	1.54e-08	-0.003548	0.0093756	0.705115
MS	Area in left parsorbitalis gyrus	rs9992763	T	G	-0.0900341	0.0164612	4.51e-08	0.0093625	0.0079817	0.240807
MS	Area in left parstriangularis gyrus	rs10063294	A	G	-0.0990472	0.0162642	1.13e-09	-0.0053754	0.0079343	0.498092
MS	Area in left parstriangularis gyrus	rs1077667	T	C	-0.151862	0.021225	8.37e-13	0.0041974	0.0097001	0.665227
MS	Area in left parstriangularis gyrus	rs10801908	T	C	-0.21495	0.0263631	3.54e-16	0.0076578	0.012131	0.527886
MS	Area in left parstriangularis gyrus	rs11079784	C	T	0.107149	0.016254	4.34e-11	0.0036363	0.0078858	0.644718
MS	Area in left parstriangularis gyrus	rs1112718	G	A	-0.10562	0.0166876	2.46e-10	-0.0059662	0.0080256	0.457246
MS	Area in left parstriangularis gyrus	rs11256593	T	C	0.186314	0.0173516	6.78e-27	0.011125	0.0079308	0.160687
MS	Area in left parstriangularis gyrus	rs11749040	A	G	0.196745	0.0233464	3.54e-17	-0.013004	0.01178	0.26965
MS	Area in left parstriangularis gyrus	rs1177228	G	A	0.107418	0.0186591	8.57e-09	-0.0081435	0.0089118	0.360836
MS	Area in left parstriangularis gyrus	rs11809700	T	C	0.144448	0.0183508	3.51e-15	-0.0046599	0.0089523	0.602698
MS	Area in left parstriangularis gyrus	rs12147246	G	A	-0.0993784	0.0169228	4.29e-09	0.0058874	0.0082708	0.476574
MS	Area in left parstriangularis gyrus	rs12234159	C	T	-0.879046	0.0658298	1.13e-40	0.0019893	0.041119	0.961415
MS	Area in left parstriangularis gyrus	rs12365699	A	G	-0.143754	0.0228493	3.15e-10	0.0030798	0.010663	0.772716
MS	Area in left parstriangularis gyrus	rs1250551	T	G	0.115748	0.0173687	2.66e-11	-0.00085354	0.0081705	0.916801
MS	Area in left parstriangularis gyrus	rs12612620	A	G	0.211833	0.036063	4.26e-09	-0.0036917	0.0093972	0.694432
MS	Area in left parstriangularis gyrus	rs12925972	C	T	0.0945826	0.0170812	3.07e-08	-0.011097	0.0079923	0.165014
MS	Area in left parstriangularis gyrus	rs13327021	T	C	0.115186	0.0171219	1.73e-11	-0.0025869	0.0082853	0.754866
MS	Area in left parstriangularis gyrus	rs140522	C	T	-0.110596	0.017536	2.85e-10	-0.00091458	0.0084981	0.914296
MS	Area in left parstriangularis gyrus	rs1465697	T	C	0.124317	0.0187656	3.48e-11	-0.0081489	0.0092142	0.376487
MS	Area in left parstriangularis gyrus	rs1738074	C	T	0.113729	0.0167056	9.91e-12	-0.0016196	0.0079516	0.838606
MS	Area in left parstriangularis gyrus	rs1860545	A	G	0.116534	0.0170311	7.79e-12	0.0045254	0.008067	0.574818
MS	Area in left parstriangularis gyrus	rs2150879	A	G	-0.103549	0.0164769	3.29e-10	0.0067208	0.0079295	0.396689
MS	Area in left parstriangularis gyrus	rs2317231	T	G	-0.100569	0.0167449	1.9e-09	-0.010042	0.0079591	0.207081
MS	Area in left parstriangularis gyrus	rs2546890	G	A	-0.116983	0.0164181	1.04e-12	0.0095711	0.0079084	0.226193
MS	Area in left parstriangularis gyrus	rs2681424	C	T	-0.121155	0.0165779	2.71e-13	-0.0016779	0.0079263	0.832352
MS	Area in left parstriangularis gyrus	rs28382587	A	G	0.292628	0.0261499	4.54e-29	-0.010683	0.01289	0.40724
MS	Area in left parstriangularis gyrus	rs2857700	C	T	-0.767224	0.0237495	1e-200	-0.0083783	0.011725	0.474887
MS	Area in left parstriangularis gyrus	rs28703878	G	A	0.133646	0.0214335	4.51e-10	0.0046256	0.0090567	0.609537
MS	Area in left parstriangularis gyrus	rs28749166	T	C	-0.397097	0.0205091	1.61e-83	-0.0069765	0.0084267	0.407727
MS	Area in left parstriangularis gyrus	rs34695601	C	T	-0.109482	0.0197905	3.16e-08	-0.0069284	0.0091195	0.447414
MS	Area in left parstriangularis gyrus	rs354033	A	G	-0.107957	0.0189431	1.21e-08	-0.0094861	0.009071	0.295679
MS	Area in left parstriangularis gyrus	rs35486093	G	A	0.179486	0.0280638	1.6e-10	0.015803	0.01406	0.261048
MS	Area in left parstriangularis gyrus	rs35540610	C	T	0.135143	0.0193517	2.88e-12	-0.0033105	0.0093778	0.724069
MS	Area in left parstriangularis gyrus	rs35703946	A	G	-0.172524	0.02874	1.94e-09	0.016912	0.011583	0.144251
MS	Area in left parstriangularis gyrus	rs3809627	A	C	-0.0969515	0.0175395	3.25e-08	-0.013761	0.0081116	0.0898049
MS	Area in left parstriangularis gyrus	rs415759	C	T	0.118784	0.0217558	4.76e-08	0.011987	0.01042	0.249988
MS	Area in left parstriangularis gyrus	rs4325907	T	C	-0.099268	0.0168311	3.68e-09	-0.0067998	0.0083003	0.412667
MS	Area in left parstriangularis gyrus	rs438613	C	T	0.138021	0.0166057	9.43e-17	0.0081557	0.0079465	0.30474
MS	Area in left parstriangularis gyrus	rs55970742	T	C	-0.100373	0.017899	2.05e-08	0.0082962	0.0085075	0.329481
MS	Area in left parstriangularis gyrus	rs56232455	A	G	0.15841	0.0281246	1.78e-08	0.0073911	0.0081668	0.36546
MS	Area in left parstriangularis gyrus	rs58546351	G	A	-1.89446	0.0531758	1e-200	0.021307	0.041797	0.610211
MS	Area in left parstriangularis gyrus	rs59655222	C	T	-0.123191	0.0186277	3.76e-11	0.0060207	0.008693	0.488574
MS	Area in left parstriangularis gyrus	rs6032662	T	C	-0.133831	0.0183292	2.85e-13	-0.0081296	0.0092358	0.378748
MS	Area in left parstriangularis gyrus	rs62420820	A	G	0.137237	0.0187505	2.5e-13	-0.0070695	0.0092755	0.445964
MS	Area in left parstriangularis gyrus	rs631204	A	C	0.112793	0.0164197	6.45e-12	-0.0037135	0.0080164	0.643206
MS	Area in left parstriangularis gyrus	rs6496663	C	A	0.100594	0.0181091	2.78e-08	0.010811	0.0086904	0.213506
MS	Area in left parstriangularis gyrus	rs6670198	C	T	-0.145026	0.0176423	2.03e-16	-0.0024638	0.008267	0.765685
MS	Area in left parstriangularis gyrus	rs6990534	G	A	0.10714	0.018154	3.6e-09	0.011059	0.0086379	0.200456
MS	Area in left parstriangularis gyrus	rs701006	G	A	0.113864	0.0168357	1.35e-11	0.0094796	0.0080833	0.240907
MS	Area in left parstriangularis gyrus	rs7190580	G	A	-0.0980337	0.0179402	4.64e-08	0.0075983	0.0087033	0.382648
MS	Area in left parstriangularis gyrus	rs7200146	T	G	-0.170788	0.0169488	7e-24	0.0095233	0.0084228	0.258208
MS	Area in left parstriangularis gyrus	rs721847	G	A	-0.213193	0.0214348	2.62e-23	0.0077918	0.010205	0.445133
MS	Area in left parstriangularis gyrus	rs7222450	A	G	0.0983963	0.0174702	1.78e-08	-0.0072958	0.0079151	0.356656
MS	Area in left parstriangularis gyrus	rs72928038	A	G	0.160521	0.0247614	9.01e-11	0.011352	0.010236	0.267442
MS	Area in left parstriangularis gyrus	rs74449127	G	A	-0.196964	0.0255798	1.36e-14	-0.001887	0.0086215	0.82675
MS	Area in left parstriangularis gyrus	rs7592560	A	G	0.10409	0.016508	2.87e-10	0.00044172	0.0079375	0.955622
MS	Area in left parstriangularis gyrus	rs7855251	C	T	-0.110109	0.0200898	4.23e-08	0.0057123	0.0092156	0.535365
MS	Area in left parstriangularis gyrus	rs7975763	T	C	0.121038	0.0209676	7.8e-09	-0.0072237	0.0098271	0.462296
MS	Area in left parstriangularis gyrus	rs802730	C	T	-0.11431	0.0181819	3.24e-10	-0.0082205	0.008598	0.339031
MS	Area in left parstriangularis gyrus	rs8102445	T	G	-0.10075	0.0171403	4.15e-09	-0.0015863	0.0079889	0.842603
MS	Area in left parstriangularis gyrus	rs9261407	C	T	-0.17817	0.0216101	1.66e-16	0.016168	0.010601	0.127236
MS	Area in left parstriangularis gyrus	rs9263864	T	C	-0.325339	0.0332519	1.32e-22	-0.0047387	0.013344	0.722504
MS	Area in left parstriangularis gyrus	rs9271348	A	G	-0.936238	0.0307803	1e-200	-0.0037331	0.0085876	0.663774
MS	Area in left parstriangularis gyrus	rs9275601	T	C	-0.565106	0.0258303	4.25e-106	0.010655	0.0079661	0.181059
MS	Area in left parstriangularis gyrus	rs9591325	C	T	-0.212366	0.0339891	4.16e-10	0.011963	0.015706	0.446262
MS	Area in left parstriangularis gyrus	rs9610458	T	C	0.114221	0.0165102	4.57e-12	0.0069088	0.007982	0.38675
MS	Area in left parstriangularis gyrus	rs9843355	A	G	-0.133831	0.0214887	4.72e-10	0.0009875	0.010054	0.92176
MS	Area in left parstriangularis gyrus	rs9955954	G	A	-0.110038	0.0194511	1.54e-08	0.00021204	0.0093755	0.981956
MS	Area in left parstriangularis gyrus	rs9992763	T	G	-0.0900341	0.0164612	4.51e-08	0.0036101	0.0079816	0.651058
MS	Area in left pericalcarine gyrus	rs1014486	C	T	0.10508	0.016368	1.36e-10	0.00095426	0.0080165	0.905247
MS	Area in left pericalcarine gyrus	rs1026916	G	A	-0.129653	0.0174305	1.02e-13	-0.0048684	0.0082771	0.556416
MS	Area in left pericalcarine gyrus	rs1077667	T	C	-0.151862	0.021225	8.37e-13	0.012946	0.0096999	0.182012
MS	Area in left pericalcarine gyrus	rs10801908	T	C	-0.21495	0.0263631	3.54e-16	-0.0055191	0.012131	0.649157
MS	Area in left pericalcarine gyrus	rs10936602	C	T	-0.108406	0.0192127	1.68e-08	0.0061221	0.0091736	0.504557
MS	Area in left pericalcarine gyrus	rs11079784	C	T	0.107149	0.016254	4.34e-11	0.011419	0.0078856	0.147622
MS	Area in left pericalcarine gyrus	rs1112718	G	A	-0.10562	0.0166876	2.46e-10	0.0050226	0.0080256	0.531447
MS	Area in left pericalcarine gyrus	rs11256593	T	C	0.186314	0.0173516	6.78e-27	0.013203	0.0079307	0.0959622
MS	Area in left pericalcarine gyrus	rs11749040	A	G	0.196745	0.0233464	3.54e-17	0.00029981	0.011781	0.979697
MS	Area in left pericalcarine gyrus	rs1177228	G	A	0.107418	0.0186591	8.57e-09	0.0024208	0.0089119	0.785905
MS	Area in left pericalcarine gyrus	rs11809700	T	C	0.144448	0.0183508	3.51e-15	-0.0075041	0.0089522	0.401902
MS	Area in left pericalcarine gyrus	rs12147246	G	A	-0.0993784	0.0169228	4.29e-09	0.0098514	0.0082707	0.233615
MS	Area in left pericalcarine gyrus	rs12234159	C	T	-0.879046	0.0658298	1.13e-40	0.026965	0.041119	0.511976
MS	Area in left pericalcarine gyrus	rs12365699	A	G	-0.143754	0.0228493	3.15e-10	-0.0060353	0.010663	0.571387
MS	Area in left pericalcarine gyrus	rs1250551	T	G	0.115748	0.0173687	2.66e-11	-0.0055472	0.0081704	0.497187
MS	Area in left pericalcarine gyrus	rs12612620	A	G	0.211833	0.036063	4.26e-09	-0.0010009	0.0093972	0.915177
MS	Area in left pericalcarine gyrus	rs12925972	C	T	0.0945826	0.0170812	3.07e-08	-0.0069668	0.0079924	0.383398
MS	Area in left pericalcarine gyrus	rs140522	C	T	-0.110596	0.017536	2.85e-10	0.0053977	0.0084981	0.525327
MS	Area in left pericalcarine gyrus	rs1465697	T	C	0.124317	0.0187656	3.48e-11	0.0014754	0.0092143	0.872784
MS	Area in left pericalcarine gyrus	rs17124032	A	G	-0.216803	0.0316224	7.08e-12	0.0074668	0.014696	0.611392
MS	Area in left pericalcarine gyrus	rs1738074	C	T	0.113729	0.0167056	9.91e-12	-0.0022094	0.0079516	0.781124
MS	Area in left pericalcarine gyrus	rs1860545	A	G	0.116534	0.0170311	7.79e-12	-0.0064945	0.0080669	0.420775
MS	Area in left pericalcarine gyrus	rs2317231	T	G	-0.100569	0.0167449	1.9e-09	0.0042275	0.0079593	0.595333
MS	Area in left pericalcarine gyrus	rs2546890	G	A	-0.116983	0.0164181	1.04e-12	-0.0049473	0.0079086	0.531606
MS	Area in left pericalcarine gyrus	rs2681424	C	T	-0.121155	0.0165779	2.71e-13	-0.0015966	0.0079263	0.840365
MS	Area in left pericalcarine gyrus	rs28382587	A	G	0.292628	0.0261499	4.54e-29	-0.0040803	0.01289	0.751588
MS	Area in left pericalcarine gyrus	rs28703878	G	A	0.133646	0.0214335	4.51e-10	0.00063991	0.0090568	0.943672
MS	Area in left pericalcarine gyrus	rs28749166	T	C	-0.397097	0.0205091	1.61e-83	-0.0026214	0.0084268	0.755753
MS	Area in left pericalcarine gyrus	rs28834106	C	T	-0.12936	0.0195643	3.79e-11	0.0086519	0.0088991	0.330948
MS	Area in left pericalcarine gyrus	rs34695601	C	T	-0.109482	0.0197905	3.16e-08	-0.0021557	0.0091195	0.813141
MS	Area in left pericalcarine gyrus	rs354033	A	G	-0.107957	0.0189431	1.21e-08	0.010145	0.0090709	0.263421
MS	Area in left pericalcarine gyrus	rs35486093	G	A	0.179486	0.0280638	1.6e-10	0.0013236	0.01406	0.925005
MS	Area in left pericalcarine gyrus	rs35540610	C	T	0.135143	0.0193517	2.88e-12	-0.0025351	0.0093778	0.786919
MS	Area in left pericalcarine gyrus	rs35703946	A	G	-0.172524	0.02874	1.94e-09	-0.00075168	0.011583	0.948257
MS	Area in left pericalcarine gyrus	rs3809627	A	C	-0.0969515	0.0175395	3.25e-08	0.0060701	0.0081119	0.454287
MS	Area in left pericalcarine gyrus	rs41558815	A	G	-0.426574	0.0516756	1.52e-16	-0.027814	0.01731	0.108099
MS	Area in left pericalcarine gyrus	rs415759	C	T	0.118784	0.0217558	4.76e-08	0.010501	0.01042	0.313588
MS	Area in left pericalcarine gyrus	rs4325907	T	C	-0.099268	0.0168311	3.68e-09	-0.0059326	0.0083003	0.474777
MS	Area in left pericalcarine gyrus	rs438613	C	T	0.138021	0.0166057	9.43e-17	0.00031735	0.0079466	0.968144
MS	Area in left pericalcarine gyrus	rs55970742	T	C	-0.100373	0.017899	2.05e-08	0.0021148	0.0085076	0.803689
MS	Area in left pericalcarine gyrus	rs56232455	A	G	0.15841	0.0281246	1.78e-08	0.007132	0.0081668	0.382508
MS	Area in left pericalcarine gyrus	rs58546351	G	A	-1.89446	0.0531758	1e-200	0.081785	0.041795	0.0503733
MS	Area in left pericalcarine gyrus	rs59655222	C	T	-0.123191	0.0186277	3.76e-11	-0.0061725	0.008693	0.477672
MS	Area in left pericalcarine gyrus	rs6032662	T	C	-0.133831	0.0183292	2.85e-13	-0.005368	0.0092359	0.5611
MS	Area in left pericalcarine gyrus	rs631204	A	C	0.112793	0.0164197	6.45e-12	-0.0068088	0.0080164	0.395685
MS	Area in left pericalcarine gyrus	rs6496663	C	A	0.100594	0.0181091	2.78e-08	-0.0061126	0.0086905	0.481837
MS	Area in left pericalcarine gyrus	rs6670198	C	T	-0.145026	0.0176423	2.03e-16	-0.0098609	0.0082668	0.232949
MS	Area in left pericalcarine gyrus	rs6990534	G	A	0.10714	0.018154	3.6e-09	0.0027153	0.0086381	0.753269
MS	Area in left pericalcarine gyrus	rs701006	G	A	0.113864	0.0168357	1.35e-11	0.0099575	0.0080833	0.218007
MS	Area in left pericalcarine gyrus	rs7190580	G	A	-0.0980337	0.0179402	4.64e-08	-0.0055889	0.0087034	0.520775
MS	Area in left pericalcarine gyrus	rs7200146	T	G	-0.170788	0.0169488	7e-24	-0.010166	0.0084228	0.227473
MS	Area in left pericalcarine gyrus	rs721847	G	A	-0.213193	0.0214348	2.62e-23	0.0018229	0.010205	0.858223
MS	Area in left pericalcarine gyrus	rs7222450	A	G	0.0983963	0.0174702	1.78e-08	0.01182	0.0079149	0.135354
MS	Area in left pericalcarine gyrus	rs72928038	A	G	0.160521	0.0247614	9.01e-11	0.00098174	0.010237	0.923598
MS	Area in left pericalcarine gyrus	rs74449127	G	A	-0.196964	0.0255798	1.36e-14	-0.0035347	0.0086215	0.68182
MS	Area in left pericalcarine gyrus	rs7592560	A	G	0.10409	0.016508	2.87e-10	0.0047822	0.0079374	0.546852
MS	Area in left pericalcarine gyrus	rs7855251	C	T	-0.110109	0.0200898	4.23e-08	0.012977	0.0092154	0.159085
MS	Area in left pericalcarine gyrus	rs802730	C	T	-0.11431	0.0181819	3.24e-10	-0.012442	0.0085978	0.147863
MS	Area in left pericalcarine gyrus	rs8102445	T	G	-0.10075	0.0171403	4.15e-09	0.0091908	0.0079887	0.24996
MS	Area in left pericalcarine gyrus	rs9261407	C	T	-0.17817	0.0216101	1.66e-16	0.0045484	0.010601	0.667898
MS	Area in left pericalcarine gyrus	rs9263864	T	C	-0.325339	0.0332519	1.32e-22	0.017566	0.013344	0.188049
MS	Area in left pericalcarine gyrus	rs9271348	A	G	-0.936238	0.0307803	1e-200	-0.0018448	0.0085876	0.829908
MS	Area in left pericalcarine gyrus	rs9275601	T	C	-0.565106	0.0258303	4.25e-106	-0.013465	0.007966	0.0909704
MS	Area in left pericalcarine gyrus	rs9610458	T	C	0.114221	0.0165102	4.57e-12	-0.0032916	0.0079821	0.68008
MS	Area in left pericalcarine gyrus	rs9843355	A	G	-0.133831	0.0214887	4.72e-10	-0.0063161	0.010054	0.529871
MS	Area in left pericalcarine gyrus	rs9955954	G	A	-0.110038	0.0194511	1.54e-08	0.0055338	0.0093755	0.555035
MS	Area in left pericalcarine gyrus	rs9992763	T	G	-0.0900341	0.0164612	4.51e-08	-0.00041284	0.0079816	0.958749
MS	Area in left postcentral gyrus	rs10063294	A	G	-0.0990472	0.0162642	1.13e-09	-0.012432	0.007934	0.117144
MS	Area in left postcentral gyrus	rs1014486	C	T	0.10508	0.016368	1.36e-10	0.0056118	0.0080164	0.483916
MS	Area in left postcentral gyrus	rs1026916	G	A	-0.129653	0.0174305	1.02e-13	0.0056932	0.008277	0.491564
MS	Area in left postcentral gyrus	rs1077667	T	C	-0.151862	0.021225	8.37e-13	0.0040569	0.0097001	0.675787
MS	Area in left postcentral gyrus	rs10801908	T	C	-0.21495	0.0263631	3.54e-16	0.0062816	0.012131	0.604603
MS	Area in left postcentral gyrus	rs10936602	C	T	-0.108406	0.0192127	1.68e-08	0.01549	0.0091733	0.0913061
MS	Area in left postcentral gyrus	rs11079784	C	T	0.107149	0.016254	4.34e-11	-0.0033738	0.0078859	0.668775
MS	Area in left postcentral gyrus	rs1112718	G	A	-0.10562	0.0166876	2.46e-10	-0.0028095	0.0080257	0.72629
MS	Area in left postcentral gyrus	rs11256593	T	C	0.186314	0.0173516	6.78e-27	0.0025545	0.007931	0.747377
MS	Area in left postcentral gyrus	rs11749040	A	G	0.196745	0.0233464	3.54e-17	0.0024492	0.011781	0.835311
MS	Area in left postcentral gyrus	rs1177228	G	A	0.107418	0.0186591	8.57e-09	0.009622	0.0089117	0.280279
MS	Area in left postcentral gyrus	rs12147246	G	A	-0.0993784	0.0169228	4.29e-09	0.0086117	0.0082707	0.297776
MS	Area in left postcentral gyrus	rs12234159	C	T	-0.879046	0.0658298	1.13e-40	-0.013285	0.041119	0.746638
MS	Area in left postcentral gyrus	rs1250551	T	G	0.115748	0.0173687	2.66e-11	0.013585	0.0081701	0.0963607
MS	Area in left postcentral gyrus	rs12612620	A	G	0.211833	0.036063	4.26e-09	-0.0031972	0.0093972	0.733686
MS	Area in left postcentral gyrus	rs12925972	C	T	0.0945826	0.0170812	3.07e-08	-0.0042271	0.0079925	0.596884
MS	Area in left postcentral gyrus	rs13327021	T	C	0.115186	0.0171219	1.73e-11	-0.0094731	0.0082852	0.252889
MS	Area in left postcentral gyrus	rs140522	C	T	-0.110596	0.017536	2.85e-10	-0.0032292	0.0084981	0.703963
MS	Area in left postcentral gyrus	rs1465697	T	C	0.124317	0.0187656	3.48e-11	0.010716	0.0092141	0.244844
MS	Area in left postcentral gyrus	rs17124032	A	G	-0.216803	0.0316224	7.08e-12	-0.018137	0.014695	0.217145
MS	Area in left postcentral gyrus	rs1738074	C	T	0.113729	0.0167056	9.91e-12	-0.0072123	0.0079515	0.364393
MS	Area in left postcentral gyrus	rs1860545	A	G	0.116534	0.0170311	7.79e-12	0.002302	0.008067	0.775372
MS	Area in left postcentral gyrus	rs2150879	A	G	-0.103549	0.0164769	3.29e-10	-0.00031182	0.0079296	0.968632
MS	Area in left postcentral gyrus	rs2317231	T	G	-0.100569	0.0167449	1.9e-09	-0.00074062	0.0079593	0.925864
MS	Area in left postcentral gyrus	rs2546890	G	A	-0.116983	0.0164181	1.04e-12	0.0016464	0.0079086	0.835095
MS	Area in left postcentral gyrus	rs2681424	C	T	-0.121155	0.0165779	2.71e-13	-0.0070415	0.0079262	0.374335
MS	Area in left postcentral gyrus	rs28382587	A	G	0.292628	0.0261499	4.54e-29	-0.0014024	0.01289	0.913366
MS	Area in left postcentral gyrus	rs2857700	C	T	-0.767224	0.0237495	1e-200	-0.019441	0.011725	0.0972971
MS	Area in left postcentral gyrus	rs28703878	G	A	0.133646	0.0214335	4.51e-10	0.0011731	0.0090568	0.896941
MS	Area in left postcentral gyrus	rs28749166	T	C	-0.397097	0.0205091	1.61e-83	-0.00086711	0.0084268	0.918043
MS	Area in left postcentral gyrus	rs28834106	C	T	-0.12936	0.0195643	3.79e-11	-0.0061859	0.0088992	0.48699
MS	Area in left postcentral gyrus	rs34695601	C	T	-0.109482	0.0197905	3.16e-08	-0.013444	0.0091192	0.140433
MS	Area in left postcentral gyrus	rs354033	A	G	-0.107957	0.0189431	1.21e-08	0.010205	0.0090709	0.260579
MS	Area in left postcentral gyrus	rs35540610	C	T	0.135143	0.0193517	2.88e-12	0.0018696	0.0093778	0.841977
MS	Area in left postcentral gyrus	rs35703946	A	G	-0.172524	0.02874	1.94e-09	0.0077475	0.011583	0.503582
MS	Area in left postcentral gyrus	rs3809627	A	C	-0.0969515	0.0175395	3.25e-08	0.0047869	0.0081119	0.555124
MS	Area in left postcentral gyrus	rs41558815	A	G	-0.426574	0.0516756	1.52e-16	-0.010806	0.017311	0.532488
MS	Area in left postcentral gyrus	rs415759	C	T	0.118784	0.0217558	4.76e-08	-0.004108	0.01042	0.69341
MS	Area in left postcentral gyrus	rs4325907	T	C	-0.099268	0.0168311	3.68e-09	-0.0037892	0.0083003	0.648022
MS	Area in left postcentral gyrus	rs438613	C	T	0.138021	0.0166057	9.43e-17	-0.0037103	0.0079466	0.640575
MS	Area in left postcentral gyrus	rs55970742	T	C	-0.100373	0.017899	2.05e-08	-0.00053779	0.0085076	0.949598
MS	Area in left postcentral gyrus	rs56232455	A	G	0.15841	0.0281246	1.78e-08	-0.0078827	0.0081667	0.334441
MS	Area in left postcentral gyrus	rs58546351	G	A	-1.89446	0.0531758	1e-200	0.03556	0.041797	0.394903
MS	Area in left postcentral gyrus	rs59655222	C	T	-0.123191	0.0186277	3.76e-11	0.0042102	0.0086931	0.62816
MS	Area in left postcentral gyrus	rs6032662	T	C	-0.133831	0.0183292	2.85e-13	-0.0042885	0.0092359	0.642421
MS	Area in left postcentral gyrus	rs62420820	A	G	0.137237	0.0187505	2.5e-13	-0.0025163	0.0092756	0.786176
MS	Area in left postcentral gyrus	rs631204	A	C	0.112793	0.0164197	6.45e-12	0.006537	0.0080164	0.41482
MS	Area in left postcentral gyrus	rs6496663	C	A	0.100594	0.0181091	2.78e-08	0.0040706	0.0086905	0.639499
MS	Area in left postcentral gyrus	rs6670198	C	T	-0.145026	0.0176423	2.03e-16	-0.00094546	0.008267	0.908948
MS	Area in left postcentral gyrus	rs6990534	G	A	0.10714	0.018154	3.6e-09	0.0058558	0.0086381	0.49784
MS	Area in left postcentral gyrus	rs701006	G	A	0.113864	0.0168357	1.35e-11	-0.0004983	0.0080835	0.950848
MS	Area in left postcentral gyrus	rs7190580	G	A	-0.0980337	0.0179402	4.64e-08	-0.011219	0.0087032	0.197397
MS	Area in left postcentral gyrus	rs7200146	T	G	-0.170788	0.0169488	7e-24	-0.0050451	0.008423	0.549199
MS	Area in left postcentral gyrus	rs721847	G	A	-0.213193	0.0214348	2.62e-23	-0.012245	0.010204	0.230176
MS	Area in left postcentral gyrus	rs7222450	A	G	0.0983963	0.0174702	1.78e-08	-0.0058905	0.0079151	0.456752
MS	Area in left postcentral gyrus	rs72928038	A	G	0.160521	0.0247614	9.01e-11	0.0091639	0.010237	0.370681
MS	Area in left postcentral gyrus	rs74449127	G	A	-0.196964	0.0255798	1.36e-14	-0.010906	0.0086213	0.205897
MS	Area in left postcentral gyrus	rs7592560	A	G	0.10409	0.016508	2.87e-10	-0.0063573	0.0079374	0.423175
MS	Area in left postcentral gyrus	rs7855251	C	T	-0.110109	0.0200898	4.23e-08	-0.013455	0.0092154	0.144295
MS	Area in left postcentral gyrus	rs7975763	T	C	0.121038	0.0209676	7.8e-09	0.0066744	0.0098271	0.497027
MS	Area in left postcentral gyrus	rs802730	C	T	-0.11431	0.0181819	3.24e-10	-0.0063169	0.0085981	0.46253
MS	Area in left postcentral gyrus	rs8102445	T	G	-0.10075	0.0171403	4.15e-09	0.0044265	0.0079888	0.579522
MS	Area in left postcentral gyrus	rs9261407	C	T	-0.17817	0.0216101	1.66e-16	-0.0050842	0.010601	0.631524
MS	Area in left postcentral gyrus	rs9263864	T	C	-0.325339	0.0332519	1.32e-22	-0.014205	0.013344	0.287091
MS	Area in left postcentral gyrus	rs9271348	A	G	-0.936238	0.0307803	1e-200	-0.011451	0.0085874	0.182402
MS	Area in left postcentral gyrus	rs9275601	T	C	-0.565106	0.0258303	4.25e-106	-0.0046288	0.0079663	0.561216
MS	Area in left postcentral gyrus	rs9591325	C	T	-0.212366	0.0339891	4.16e-10	0.0011374	0.015706	0.942269
MS	Area in left postcentral gyrus	rs9610458	T	C	0.114221	0.0165102	4.57e-12	0.0027353	0.0079821	0.731846
MS	Area in left postcentral gyrus	rs9843355	A	G	-0.133831	0.0214887	4.72e-10	-0.013905	0.010054	0.166648
MS	Area in left postcentral gyrus	rs9955954	G	A	-0.110038	0.0194511	1.54e-08	0.016457	0.0093751	0.0791954
MS	Area in left postcentral gyrus	rs9992763	T	G	-0.0900341	0.0164612	4.51e-08	-0.0034605	0.0079816	0.664615
MS	Area in left posteriorcingulate gyrus	rs10063294	A	G	-0.0990472	0.0162642	1.13e-09	0.0077562	0.0079345	0.328314
MS	Area in left posteriorcingulate gyrus	rs1014486	C	T	0.10508	0.016368	1.36e-10	-0.0035877	0.0080168	0.654501
MS	Area in left posteriorcingulate gyrus	rs1026916	G	A	-0.129653	0.0174305	1.02e-13	-0.0094193	0.0082774	0.255153
MS	Area in left posteriorcingulate gyrus	rs1077667	T	C	-0.151862	0.021225	8.37e-13	-0.0062097	0.0097002	0.522072
MS	Area in left posteriorcingulate gyrus	rs10801908	T	C	-0.21495	0.0263631	3.54e-16	-0.012517	0.012131	0.302169
MS	Area in left posteriorcingulate gyrus	rs10936602	C	T	-0.108406	0.0192127	1.68e-08	0.0091872	0.0091737	0.316599
MS	Area in left posteriorcingulate gyrus	rs11079784	C	T	0.107149	0.016254	4.34e-11	-0.0065633	0.007886	0.405257
MS	Area in left posteriorcingulate gyrus	rs1112718	G	A	-0.10562	0.0166876	2.46e-10	-0.0042882	0.0080256	0.59313
MS	Area in left posteriorcingulate gyrus	rs11256593	T	C	0.186314	0.0173516	6.78e-27	0.0075342	0.0079312	0.342145
MS	Area in left posteriorcingulate gyrus	rs11749040	A	G	0.196745	0.0233464	3.54e-17	0.015842	0.01178	0.17871
MS	Area in left posteriorcingulate gyrus	rs1177228	G	A	0.107418	0.0186591	8.57e-09	-0.004607	0.0089119	0.605202
MS	Area in left posteriorcingulate gyrus	rs11809700	T	C	0.144448	0.0183508	3.51e-15	0.015131	0.008952	0.0909913
MS	Area in left posteriorcingulate gyrus	rs12147246	G	A	-0.0993784	0.0169228	4.29e-09	0.0040209	0.008271	0.626874
MS	Area in left posteriorcingulate gyrus	rs12234159	C	T	-0.879046	0.0658298	1.13e-40	0.013002	0.041119	0.751848
MS	Area in left posteriorcingulate gyrus	rs12365699	A	G	-0.143754	0.0228493	3.15e-10	-0.012328	0.010663	0.247594
MS	Area in left posteriorcingulate gyrus	rs1250551	T	G	0.115748	0.0173687	2.66e-11	-0.0020018	0.0081705	0.806455
MS	Area in left posteriorcingulate gyrus	rs12612620	A	G	0.211833	0.036063	4.26e-09	-0.019338	0.0093967	0.0396004
MS	Area in left posteriorcingulate gyrus	rs12925972	C	T	0.0945826	0.0170812	3.07e-08	-0.00033462	0.0079925	0.966605
MS	Area in left posteriorcingulate gyrus	rs140522	C	T	-0.110596	0.017536	2.85e-10	-0.0064001	0.0084982	0.451388
MS	Area in left posteriorcingulate gyrus	rs1465697	T	C	0.124317	0.0187656	3.48e-11	0.006537	0.0092143	0.478057
MS	Area in left posteriorcingulate gyrus	rs17124032	A	G	-0.216803	0.0316224	7.08e-12	-0.0007256	0.014696	0.960621
MS	Area in left posteriorcingulate gyrus	rs1738074	C	T	0.113729	0.0167056	9.91e-12	-0.001136	0.0079516	0.886396
MS	Area in left posteriorcingulate gyrus	rs1860545	A	G	0.116534	0.0170311	7.79e-12	0.014231	0.0080666	0.0777141
MS	Area in left posteriorcingulate gyrus	rs2150879	A	G	-0.103549	0.0164769	3.29e-10	-0.0095611	0.0079296	0.227924
MS	Area in left posteriorcingulate gyrus	rs2317231	T	G	-0.100569	0.0167449	1.9e-09	0.010516	0.0079594	0.186458
MS	Area in left posteriorcingulate gyrus	rs2546890	G	A	-0.116983	0.0164181	1.04e-12	0.010858	0.0079086	0.169774
MS	Area in left posteriorcingulate gyrus	rs2681424	C	T	-0.121155	0.0165779	2.71e-13	-0.0060268	0.0079264	0.447054
MS	Area in left posteriorcingulate gyrus	rs28382587	A	G	0.292628	0.0261499	4.54e-29	-0.010023	0.01289	0.436817
MS	Area in left posteriorcingulate gyrus	rs2857700	C	T	-0.767224	0.0237495	1e-200	0.015926	0.011725	0.174361
MS	Area in left posteriorcingulate gyrus	rs28703878	G	A	0.133646	0.0214335	4.51e-10	-0.00058617	0.0090575	0.948401
MS	Area in left posteriorcingulate gyrus	rs28834106	C	T	-0.12936	0.0195643	3.79e-11	0.0057926	0.0088992	0.51511
MS	Area in left posteriorcingulate gyrus	rs34695601	C	T	-0.109482	0.0197905	3.16e-08	0.00076947	0.0091196	0.932758
MS	Area in left posteriorcingulate gyrus	rs354033	A	G	-0.107957	0.0189431	1.21e-08	-0.002594	0.0090712	0.774908
MS	Area in left posteriorcingulate gyrus	rs35486093	G	A	0.179486	0.0280638	1.6e-10	0.0077596	0.01406	0.581032
MS	Area in left posteriorcingulate gyrus	rs35540610	C	T	0.135143	0.0193517	2.88e-12	-0.0046853	0.0093779	0.617362
MS	Area in left posteriorcingulate gyrus	rs35703946	A	G	-0.172524	0.02874	1.94e-09	0.010429	0.011583	0.367959
MS	Area in left posteriorcingulate gyrus	rs3809627	A	C	-0.0969515	0.0175395	3.25e-08	0.0063319	0.008112	0.435071
MS	Area in left posteriorcingulate gyrus	rs41558815	A	G	-0.426574	0.0516756	1.52e-16	0.036777	0.017309	0.0336202
MS	Area in left posteriorcingulate gyrus	rs415759	C	T	0.118784	0.0217558	4.76e-08	-0.012416	0.010421	0.233469
MS	Area in left posteriorcingulate gyrus	rs4325907	T	C	-0.099268	0.0168311	3.68e-09	0.003475	0.0083005	0.675476
MS	Area in left posteriorcingulate gyrus	rs438613	C	T	0.138021	0.0166057	9.43e-17	-0.010883	0.0079464	0.17084
MS	Area in left posteriorcingulate gyrus	rs55970742	T	C	-0.100373	0.017899	2.05e-08	-0.0036087	0.0085077	0.671444
MS	Area in left posteriorcingulate gyrus	rs56232455	A	G	0.15841	0.0281246	1.78e-08	0.0015356	0.0081669	0.850852
MS	Area in left posteriorcingulate gyrus	rs58546351	G	A	-1.89446	0.0531758	1e-200	0.048217	0.041796	0.248662
MS	Area in left posteriorcingulate gyrus	rs59655222	C	T	-0.123191	0.0186277	3.76e-11	-0.0058777	0.0086931	0.498965
MS	Area in left posteriorcingulate gyrus	rs6032662	T	C	-0.133831	0.0183292	2.85e-13	-0.0059563	0.009236	0.519003
MS	Area in left posteriorcingulate gyrus	rs62420820	A	G	0.137237	0.0187505	2.5e-13	-0.0034548	0.0092757	0.709561
MS	Area in left posteriorcingulate gyrus	rs6496663	C	A	0.100594	0.0181091	2.78e-08	0.00031879	0.0086907	0.970738
MS	Area in left posteriorcingulate gyrus	rs6670198	C	T	-0.145026	0.0176423	2.03e-16	-0.0067866	0.0082669	0.41169
MS	Area in left posteriorcingulate gyrus	rs6990534	G	A	0.10714	0.018154	3.6e-09	0.0083119	0.0086381	0.335939
MS	Area in left posteriorcingulate gyrus	rs701006	G	A	0.113864	0.0168357	1.35e-11	-0.0016791	0.0080838	0.835453
MS	Area in left posteriorcingulate gyrus	rs7190580	G	A	-0.0980337	0.0179402	4.64e-08	0.01091	0.0087033	0.21001
MS	Area in left posteriorcingulate gyrus	rs7200146	T	G	-0.170788	0.0169488	7e-24	-0.00093842	0.0084235	0.911295
MS	Area in left posteriorcingulate gyrus	rs7222450	A	G	0.0983963	0.0174702	1.78e-08	-0.0096166	0.0079152	0.224393
MS	Area in left posteriorcingulate gyrus	rs72928038	A	G	0.160521	0.0247614	9.01e-11	-1.47e-05	0.010237	0.998856
MS	Area in left posteriorcingulate gyrus	rs74449127	G	A	-0.196964	0.0255798	1.36e-14	0.0014482	0.0086216	0.866603
MS	Area in left posteriorcingulate gyrus	rs7592560	A	G	0.10409	0.016508	2.87e-10	-0.012445	0.0079372	0.11692
MS	Area in left posteriorcingulate gyrus	rs7855251	C	T	-0.110109	0.0200898	4.23e-08	0.0067142	0.0092157	0.466273
MS	Area in left posteriorcingulate gyrus	rs7975763	T	C	0.121038	0.0209676	7.8e-09	-0.0049025	0.0098283	0.617917
MS	Area in left posteriorcingulate gyrus	rs9261407	C	T	-0.17817	0.0216101	1.66e-16	0.0037167	0.010601	0.725905
MS	Area in left posteriorcingulate gyrus	rs9263864	T	C	-0.325339	0.0332519	1.32e-22	0.012312	0.013344	0.356205
MS	Area in left posteriorcingulate gyrus	rs9271348	A	G	-0.936238	0.0307803	1e-200	0.013152	0.0085874	0.125632
MS	Area in left posteriorcingulate gyrus	rs9275601	T	C	-0.565106	0.0258303	4.25e-106	0.0087738	0.0079662	0.270738
MS	Area in left posteriorcingulate gyrus	rs9591325	C	T	-0.212366	0.0339891	4.16e-10	0.0033309	0.015707	0.832051
MS	Area in left posteriorcingulate gyrus	rs9610458	T	C	0.114221	0.0165102	4.57e-12	0.0035649	0.0079823	0.655179
MS	Area in left posteriorcingulate gyrus	rs9843355	A	G	-0.133831	0.0214887	4.72e-10	0.016025	0.010054	0.110979
MS	Area in left posteriorcingulate gyrus	rs9955954	G	A	-0.110038	0.0194511	1.54e-08	0.002518	0.0093756	0.788261
MS	Area in left posteriorcingulate gyrus	rs9992763	T	G	-0.0900341	0.0164612	4.51e-08	0.0015981	0.0079816	0.841302
MS	Area in left precentral gyrus	rs10063294	A	G	-0.0990472	0.0162642	1.13e-09	-0.0033456	0.0079343	0.673271
MS	Area in left precentral gyrus	rs1026916	G	A	-0.129653	0.0174305	1.02e-13	0.012127	0.0082768	0.142896
MS	Area in left precentral gyrus	rs1077667	T	C	-0.151862	0.021225	8.37e-13	0.0083638	0.0097	0.388562
MS	Area in left precentral gyrus	rs10936602	C	T	-0.108406	0.0192127	1.68e-08	0.010792	0.0091735	0.239409
MS	Area in left precentral gyrus	rs11079784	C	T	0.107149	0.016254	4.34e-11	0.0056512	0.0078858	0.473609
MS	Area in left precentral gyrus	rs1112718	G	A	-0.10562	0.0166876	2.46e-10	0.011585	0.0080254	0.148871
MS	Area in left precentral gyrus	rs11256593	T	C	0.186314	0.0173516	6.78e-27	0.0040764	0.007931	0.607267
MS	Area in left precentral gyrus	rs11749040	A	G	0.196745	0.0233464	3.54e-17	0.0076766	0.011781	0.514648
MS	Area in left precentral gyrus	rs1177228	G	A	0.107418	0.0186591	8.57e-09	0.0020394	0.0089119	0.818989
MS	Area in left precentral gyrus	rs11809700	T	C	0.144448	0.0183508	3.51e-15	0.012069	0.008952	0.177603
MS	Area in left precentral gyrus	rs12147246	G	A	-0.0993784	0.0169228	4.29e-09	0.010414	0.0082707	0.207998
MS	Area in left precentral gyrus	rs12234159	C	T	-0.879046	0.0658298	1.13e-40	-0.050501	0.041118	0.219381
MS	Area in left precentral gyrus	rs12365699	A	G	-0.143754	0.0228493	3.15e-10	-0.0036266	0.010663	0.73377
MS	Area in left precentral gyrus	rs12925972	C	T	0.0945826	0.0170812	3.07e-08	-0.0079422	0.0079924	0.320369
MS	Area in left precentral gyrus	rs13327021	T	C	0.115186	0.0171219	1.73e-11	-0.0057829	0.0082853	0.485199
MS	Area in left precentral gyrus	rs140522	C	T	-0.110596	0.017536	2.85e-10	-0.0057803	0.0084981	0.496387
MS	Area in left precentral gyrus	rs1465697	T	C	0.124317	0.0187656	3.48e-11	0.0065002	0.0092142	0.480529
MS	Area in left precentral gyrus	rs17124032	A	G	-0.216803	0.0316224	7.08e-12	-0.013222	0.014696	0.368273
MS	Area in left precentral gyrus	rs1738074	C	T	0.113729	0.0167056	9.91e-12	-0.0068838	0.0079515	0.386652
MS	Area in left precentral gyrus	rs1860545	A	G	0.116534	0.0170311	7.79e-12	0.010195	0.0080668	0.206281
MS	Area in left precentral gyrus	rs2150879	A	G	-0.103549	0.0164769	3.29e-10	0.0030477	0.0079296	0.700729
MS	Area in left precentral gyrus	rs2317231	T	G	-0.100569	0.0167449	1.9e-09	-0.0064574	0.0079592	0.417196
MS	Area in left precentral gyrus	rs2681424	C	T	-0.121155	0.0165779	2.71e-13	0.0010409	0.0079263	0.895519
MS	Area in left precentral gyrus	rs28382587	A	G	0.292628	0.0261499	4.54e-29	0.021164	0.01289	0.100614
MS	Area in left precentral gyrus	rs2857700	C	T	-0.767224	0.0237495	1e-200	-0.02904	0.011724	0.0132556
MS	Area in left precentral gyrus	rs28703878	G	A	0.133646	0.0214335	4.51e-10	-0.0046894	0.0090567	0.604617
MS	Area in left precentral gyrus	rs28749166	T	C	-0.397097	0.0205091	1.61e-83	-0.0022479	0.0084268	0.78966
MS	Area in left precentral gyrus	rs28834106	C	T	-0.12936	0.0195643	3.79e-11	-0.0054879	0.0088992	0.537452
MS	Area in left precentral gyrus	rs354033	A	G	-0.107957	0.0189431	1.21e-08	-0.008204	0.009071	0.36578
MS	Area in left precentral gyrus	rs35486093	G	A	0.179486	0.0280638	1.6e-10	-0.0041715	0.01406	0.766708
MS	Area in left precentral gyrus	rs35540610	C	T	0.135143	0.0193517	2.88e-12	0.01091	0.0093776	0.244664
MS	Area in left precentral gyrus	rs35703946	A	G	-0.172524	0.02874	1.94e-09	-0.011004	0.011583	0.342098
MS	Area in left precentral gyrus	rs3809627	A	C	-0.0969515	0.0175395	3.25e-08	0.0070099	0.0081118	0.387507
MS	Area in left precentral gyrus	rs41558815	A	G	-0.426574	0.0516756	1.52e-16	0.020578	0.01731	0.234536
MS	Area in left precentral gyrus	rs415759	C	T	0.118784	0.0217558	4.76e-08	0.0077274	0.01042	0.458363
MS	Area in left precentral gyrus	rs4325907	T	C	-0.099268	0.0168311	3.68e-09	0.0017246	0.0083003	0.835411
MS	Area in left precentral gyrus	rs55970742	T	C	-0.100373	0.017899	2.05e-08	-0.0056127	0.0085075	0.509436
MS	Area in left precentral gyrus	rs56232455	A	G	0.15841	0.0281246	1.78e-08	0.00015136	0.0081669	0.985214
MS	Area in left precentral gyrus	rs58546351	G	A	-1.89446	0.0531758	1e-200	0.018176	0.041797	0.663667
MS	Area in left precentral gyrus	rs59655222	C	T	-0.123191	0.0186277	3.76e-11	0.0058324	0.008693	0.502273
MS	Area in left precentral gyrus	rs6032662	T	C	-0.133831	0.0183292	2.85e-13	-0.0111	0.0092358	0.229425
MS	Area in left precentral gyrus	rs62420820	A	G	0.137237	0.0187505	2.5e-13	-0.004527	0.0092756	0.625518
MS	Area in left precentral gyrus	rs631204	A	C	0.112793	0.0164197	6.45e-12	0.010944	0.0080162	0.172191
MS	Area in left precentral gyrus	rs6496663	C	A	0.100594	0.0181091	2.78e-08	0.0086748	0.0086904	0.318193
MS	Area in left precentral gyrus	rs6670198	C	T	-0.145026	0.0176423	2.03e-16	0.0074051	0.0082669	0.370391
MS	Area in left precentral gyrus	rs6990534	G	A	0.10714	0.018154	3.6e-09	0.0083085	0.008638	0.336132
MS	Area in left precentral gyrus	rs701006	G	A	0.113864	0.0168357	1.35e-11	-0.0052105	0.0080834	0.519194
MS	Area in left precentral gyrus	rs7190580	G	A	-0.0980337	0.0179402	4.64e-08	0.0069029	0.0087033	0.427701
MS	Area in left precentral gyrus	rs7200146	T	G	-0.170788	0.0169488	7e-24	-0.011687	0.0084227	0.165268
MS	Area in left precentral gyrus	rs721847	G	A	-0.213193	0.0214348	2.62e-23	-0.00035936	0.010205	0.971908
MS	Area in left precentral gyrus	rs7222450	A	G	0.0983963	0.0174702	1.78e-08	-0.00085611	0.0079152	0.913869
MS	Area in left precentral gyrus	rs72928038	A	G	0.160521	0.0247614	9.01e-11	0.0017839	0.010237	0.861654
MS	Area in left precentral gyrus	rs74449127	G	A	-0.196964	0.0255798	1.36e-14	-0.013738	0.0086212	0.111063
MS	Area in left precentral gyrus	rs7592560	A	G	0.10409	0.016508	2.87e-10	-0.0093892	0.0079373	0.236848
MS	Area in left precentral gyrus	rs7855251	C	T	-0.110109	0.0200898	4.23e-08	0.0036184	0.0092156	0.694592
MS	Area in left precentral gyrus	rs7975763	T	C	0.121038	0.0209676	7.8e-09	-0.0054549	0.0098271	0.578842
MS	Area in left precentral gyrus	rs802730	C	T	-0.11431	0.0181819	3.24e-10	-0.0088491	0.008598	0.303389
MS	Area in left precentral gyrus	rs8102445	T	G	-0.10075	0.0171403	4.15e-09	0.0053718	0.0079888	0.501326
MS	Area in left precentral gyrus	rs9261407	C	T	-0.17817	0.0216101	1.66e-16	-0.022077	0.010601	0.0372907
MS	Area in left precentral gyrus	rs9263864	T	C	-0.325339	0.0332519	1.32e-22	0.00066766	0.013344	0.960097
MS	Area in left precentral gyrus	rs9271348	A	G	-0.936238	0.0307803	1e-200	-0.016679	0.0085871	0.0521075
MS	Area in left precentral gyrus	rs9275601	T	C	-0.565106	0.0258303	4.25e-106	-0.0039067	0.0079663	0.62385
MS	Area in left precentral gyrus	rs9591325	C	T	-0.212366	0.0339891	4.16e-10	-0.020105	0.015706	0.200535
MS	Area in left precentral gyrus	rs9610458	T	C	0.114221	0.0165102	4.57e-12	0.0097519	0.0079819	0.221815
MS	Area in left precentral gyrus	rs9843355	A	G	-0.133831	0.0214887	4.72e-10	-0.0096154	0.010054	0.338899
MS	Area in left precentral gyrus	rs9955954	G	A	-0.110038	0.0194511	1.54e-08	0.0066406	0.0093754	0.478762
MS	Area in left precentral gyrus	rs9992763	T	G	-0.0900341	0.0164612	4.51e-08	0.0005598	0.0079816	0.944085
MS	Area in left precuneus gyrus	rs1014486	C	T	0.10508	0.016368	1.36e-10	-0.0019014	0.0080165	0.812511
MS	Area in left precuneus gyrus	rs1026916	G	A	-0.129653	0.0174305	1.02e-13	-0.0032304	0.0082771	0.696322
MS	Area in left precuneus gyrus	rs1077667	T	C	-0.151862	0.021225	8.37e-13	0.0025571	0.0097001	0.792082
MS	Area in left precuneus gyrus	rs10801908	T	C	-0.21495	0.0263631	3.54e-16	-0.004609	0.012131	0.704012
MS	Area in left precuneus gyrus	rs10936602	C	T	-0.108406	0.0192127	1.68e-08	0.0078838	0.0091736	0.390122
MS	Area in left precuneus gyrus	rs11079784	C	T	0.107149	0.016254	4.34e-11	0.0041224	0.0078858	0.601146
MS	Area in left precuneus gyrus	rs1112718	G	A	-0.10562	0.0166876	2.46e-10	0.002812	0.0080257	0.726056
MS	Area in left precuneus gyrus	rs11256593	T	C	0.186314	0.0173516	6.78e-27	0.0071442	0.0079309	0.367697
MS	Area in left precuneus gyrus	rs11749040	A	G	0.196745	0.0233464	3.54e-17	-0.0099515	0.01178	0.398254
MS	Area in left precuneus gyrus	rs1177228	G	A	0.107418	0.0186591	8.57e-09	-0.0017772	0.0089119	0.841934
MS	Area in left precuneus gyrus	rs11809700	T	C	0.144448	0.0183508	3.51e-15	-0.0014107	0.0089523	0.874788
MS	Area in left precuneus gyrus	rs12147246	G	A	-0.0993784	0.0169228	4.29e-09	0.0072642	0.0082708	0.379787
MS	Area in left precuneus gyrus	rs12234159	C	T	-0.879046	0.0658298	1.13e-40	0.0069642	0.041119	0.86551
MS	Area in left precuneus gyrus	rs1250551	T	G	0.115748	0.0173687	2.66e-11	0.010209	0.0081703	0.211466
MS	Area in left precuneus gyrus	rs12612620	A	G	0.211833	0.036063	4.26e-09	-0.01451	0.0093968	0.12256
MS	Area in left precuneus gyrus	rs12925972	C	T	0.0945826	0.0170812	3.07e-08	-0.011794	0.0079923	0.140033
MS	Area in left precuneus gyrus	rs140522	C	T	-0.110596	0.017536	2.85e-10	0.0090198	0.008498	0.288509
MS	Area in left precuneus gyrus	rs1465697	T	C	0.124317	0.0187656	3.48e-11	-0.0011549	0.0092143	0.900256
MS	Area in left precuneus gyrus	rs17124032	A	G	-0.216803	0.0316224	7.08e-12	0.0075579	0.014696	0.607044
MS	Area in left precuneus gyrus	rs1738074	C	T	0.113729	0.0167056	9.91e-12	0.0022414	0.0079516	0.778037
MS	Area in left precuneus gyrus	rs1860545	A	G	0.116534	0.0170311	7.79e-12	-0.0023552	0.008067	0.770318
MS	Area in left precuneus gyrus	rs2150879	A	G	-0.103549	0.0164769	3.29e-10	-0.0033717	0.0079296	0.670687
MS	Area in left precuneus gyrus	rs2317231	T	G	-0.100569	0.0167449	1.9e-09	0.0057841	0.0079592	0.467401
MS	Area in left precuneus gyrus	rs2546890	G	A	-0.116983	0.0164181	1.04e-12	-0.00080594	0.0079086	0.918832
MS	Area in left precuneus gyrus	rs2681424	C	T	-0.121155	0.0165779	2.71e-13	0.0073306	0.0079262	0.355042
MS	Area in left precuneus gyrus	rs28382587	A	G	0.292628	0.0261499	4.54e-29	0.0032132	0.01289	0.803147
MS	Area in left precuneus gyrus	rs28703878	G	A	0.133646	0.0214335	4.51e-10	0.0007743	0.0090568	0.931869
MS	Area in left precuneus gyrus	rs28749166	T	C	-0.397097	0.0205091	1.61e-83	0.010392	0.0084266	0.21748
MS	Area in left precuneus gyrus	rs28834106	C	T	-0.12936	0.0195643	3.79e-11	0.0042814	0.0088992	0.630449
MS	Area in left precuneus gyrus	rs34695601	C	T	-0.109482	0.0197905	3.16e-08	-0.00441	0.0091195	0.628681
MS	Area in left precuneus gyrus	rs354033	A	G	-0.107957	0.0189431	1.21e-08	-0.00071656	0.0090711	0.937038
MS	Area in left precuneus gyrus	rs35486093	G	A	0.179486	0.0280638	1.6e-10	-0.019086	0.01406	0.174643
MS	Area in left precuneus gyrus	rs35540610	C	T	0.135143	0.0193517	2.88e-12	0.0097821	0.0093777	0.2969
MS	Area in left precuneus gyrus	rs35703946	A	G	-0.172524	0.02874	1.94e-09	0.00011663	0.011583	0.991966
MS	Area in left precuneus gyrus	rs3809627	A	C	-0.0969515	0.0175395	3.25e-08	-0.014436	0.0081115	0.075145
MS	Area in left precuneus gyrus	rs41558815	A	G	-0.426574	0.0516756	1.52e-16	0.0031764	0.017311	0.854409
MS	Area in left precuneus gyrus	rs415759	C	T	0.118784	0.0217558	4.76e-08	-0.005124	0.01042	0.622917
MS	Area in left precuneus gyrus	rs4325907	T	C	-0.099268	0.0168311	3.68e-09	-0.0027529	0.0083003	0.74015
MS	Area in left precuneus gyrus	rs438613	C	T	0.138021	0.0166057	9.43e-17	0.0008581	0.0079466	0.91401
MS	Area in left precuneus gyrus	rs55970742	T	C	-0.100373	0.017899	2.05e-08	0.0060875	0.0085075	0.474275
MS	Area in left precuneus gyrus	rs56232455	A	G	0.15841	0.0281246	1.78e-08	0.0058491	0.0081668	0.473871
MS	Area in left precuneus gyrus	rs58546351	G	A	-1.89446	0.0531758	1e-200	-0.058539	0.041796	0.161347
MS	Area in left precuneus gyrus	rs59655222	C	T	-0.123191	0.0186277	3.76e-11	-0.0010701	0.0086931	0.902028
MS	Area in left precuneus gyrus	rs6032662	T	C	-0.133831	0.0183292	2.85e-13	-0.0059347	0.0092359	0.520511
MS	Area in left precuneus gyrus	rs62420820	A	G	0.137237	0.0187505	2.5e-13	0.00054735	0.0092756	0.952945
MS	Area in left precuneus gyrus	rs631204	A	C	0.112793	0.0164197	6.45e-12	0.011174	0.0080162	0.163332
MS	Area in left precuneus gyrus	rs6496663	C	A	0.100594	0.0181091	2.78e-08	0.0063628	0.0086905	0.464077
MS	Area in left precuneus gyrus	rs6670198	C	T	-0.145026	0.0176423	2.03e-16	0.0045743	0.008267	0.580043
MS	Area in left precuneus gyrus	rs6990534	G	A	0.10714	0.018154	3.6e-09	0.006556	0.0086381	0.447878
MS	Area in left precuneus gyrus	rs701006	G	A	0.113864	0.0168357	1.35e-11	-0.0018117	0.0080834	0.822659
MS	Area in left precuneus gyrus	rs7190580	G	A	-0.0980337	0.0179402	4.64e-08	-0.0002343	0.0087034	0.978523
MS	Area in left precuneus gyrus	rs7200146	T	G	-0.170788	0.0169488	7e-24	0.0027279	0.008423	0.746036
MS	Area in left precuneus gyrus	rs721847	G	A	-0.213193	0.0214348	2.62e-23	-0.013502	0.010204	0.185785
MS	Area in left precuneus gyrus	rs7222450	A	G	0.0983963	0.0174702	1.78e-08	0.0082222	0.007915	0.298903
MS	Area in left precuneus gyrus	rs72928038	A	G	0.160521	0.0247614	9.01e-11	0.0001968	0.010237	0.984662
MS	Area in left precuneus gyrus	rs74449127	G	A	-0.196964	0.0255798	1.36e-14	-0.0097744	0.0086214	0.256909
MS	Area in left precuneus gyrus	rs7592560	A	G	0.10409	0.016508	2.87e-10	-0.00772	0.0079373	0.33075
MS	Area in left precuneus gyrus	rs7855251	C	T	-0.110109	0.0200898	4.23e-08	-0.008119	0.0092156	0.378321
MS	Area in left precuneus gyrus	rs7975763	T	C	0.121038	0.0209676	7.8e-09	-0.0090565	0.009827	0.356755
MS	Area in left precuneus gyrus	rs802730	C	T	-0.11431	0.0181819	3.24e-10	-0.0006019	0.0085981	0.944191
MS	Area in left precuneus gyrus	rs8102445	T	G	-0.10075	0.0171403	4.15e-09	0.00020887	0.0079889	0.979142
MS	Area in left precuneus gyrus	rs9261407	C	T	-0.17817	0.0216101	1.66e-16	0.0015148	0.010601	0.886378
MS	Area in left precuneus gyrus	rs9263864	T	C	-0.325339	0.0332519	1.32e-22	-0.007577	0.013344	0.570164
MS	Area in left precuneus gyrus	rs9271348	A	G	-0.936238	0.0307803	1e-200	-0.018809	0.008587	0.0285036
MS	Area in left precuneus gyrus	rs9610458	T	C	0.114221	0.0165102	4.57e-12	0.0012784	0.0079821	0.872758
MS	Area in left precuneus gyrus	rs9843355	A	G	-0.133831	0.0214887	4.72e-10	-0.0065426	0.010054	0.515217
MS	Area in left precuneus gyrus	rs9955954	G	A	-0.110038	0.0194511	1.54e-08	0.0096434	0.0093754	0.303683
MS	Area in left precuneus gyrus	rs9992763	T	G	-0.0900341	0.0164612	4.51e-08	0.00021297	0.0079816	0.978713
MS	Area in left rostralanteriorcingulate gyrus	rs10063294	A	G	-0.0990472	0.0162642	1.13e-09	-0.0023882	0.0079343	0.763414
MS	Area in left rostralanteriorcingulate gyrus	rs1014486	C	T	0.10508	0.016368	1.36e-10	-0.0010498	0.0080165	0.895808
MS	Area in left rostralanteriorcingulate gyrus	rs1026916	G	A	-0.129653	0.0174305	1.02e-13	0.011462	0.0082768	0.166115
MS	Area in left rostralanteriorcingulate gyrus	rs1077667	T	C	-0.151862	0.021225	8.37e-13	-0.0065181	0.0097001	0.501603
MS	Area in left rostralanteriorcingulate gyrus	rs10801908	T	C	-0.21495	0.0263631	3.54e-16	0.0067489	0.012131	0.578003
MS	Area in left rostralanteriorcingulate gyrus	rs11079784	C	T	0.107149	0.016254	4.34e-11	-0.011805	0.0078856	0.134403
MS	Area in left rostralanteriorcingulate gyrus	rs1112718	G	A	-0.10562	0.0166876	2.46e-10	-0.00038428	0.0080257	0.961812
MS	Area in left rostralanteriorcingulate gyrus	rs11256593	T	C	0.186314	0.0173516	6.78e-27	0.00051824	0.007931	0.947901
MS	Area in left rostralanteriorcingulate gyrus	rs11749040	A	G	0.196745	0.0233464	3.54e-17	-0.0061323	0.011781	0.602684
MS	Area in left rostralanteriorcingulate gyrus	rs1177228	G	A	0.107418	0.0186591	8.57e-09	0.0048471	0.0089118	0.586516
MS	Area in left rostralanteriorcingulate gyrus	rs11809700	T	C	0.144448	0.0183508	3.51e-15	0.010073	0.0089521	0.260495
MS	Area in left rostralanteriorcingulate gyrus	rs12147246	G	A	-0.0993784	0.0169228	4.29e-09	0.0059674	0.0082708	0.470609
MS	Area in left rostralanteriorcingulate gyrus	rs12234159	C	T	-0.879046	0.0658298	1.13e-40	0.022616	0.041119	0.582304
MS	Area in left rostralanteriorcingulate gyrus	rs12365699	A	G	-0.143754	0.0228493	3.15e-10	0.0086163	0.010663	0.419044
MS	Area in left rostralanteriorcingulate gyrus	rs1250551	T	G	0.115748	0.0173687	2.66e-11	-0.005367	0.0081704	0.51127
MS	Area in left rostralanteriorcingulate gyrus	rs12612620	A	G	0.211833	0.036063	4.26e-09	-0.015331	0.0093968	0.102787
MS	Area in left rostralanteriorcingulate gyrus	rs12925972	C	T	0.0945826	0.0170812	3.07e-08	-0.0033926	0.0079925	0.671228
MS	Area in left rostralanteriorcingulate gyrus	rs140522	C	T	-0.110596	0.017536	2.85e-10	0.0053213	0.0084981	0.531202
MS	Area in left rostralanteriorcingulate gyrus	rs1465697	T	C	0.124317	0.0187656	3.48e-11	-0.0008339	0.0092143	0.927889
MS	Area in left rostralanteriorcingulate gyrus	rs17124032	A	G	-0.216803	0.0316224	7.08e-12	0.0045584	0.014696	0.756432
MS	Area in left rostralanteriorcingulate gyrus	rs1738074	C	T	0.113729	0.0167056	9.91e-12	0.0026095	0.0079516	0.74278
MS	Area in left rostralanteriorcingulate gyrus	rs1860545	A	G	0.116534	0.0170311	7.79e-12	0.0081375	0.0080669	0.313098
MS	Area in left rostralanteriorcingulate gyrus	rs2150879	A	G	-0.103549	0.0164769	3.29e-10	0.0021521	0.0079296	0.786086
MS	Area in left rostralanteriorcingulate gyrus	rs2317231	T	G	-0.100569	0.0167449	1.9e-09	0.0025527	0.0079593	0.748428
MS	Area in left rostralanteriorcingulate gyrus	rs2546890	G	A	-0.116983	0.0164181	1.04e-12	-0.0024421	0.0079086	0.757478
MS	Area in left rostralanteriorcingulate gyrus	rs2681424	C	T	-0.121155	0.0165779	2.71e-13	-0.0044083	0.0079262	0.578109
MS	Area in left rostralanteriorcingulate gyrus	rs28382587	A	G	0.292628	0.0261499	4.54e-29	0.0048911	0.01289	0.704352
MS	Area in left rostralanteriorcingulate gyrus	rs2857700	C	T	-0.767224	0.0237495	1e-200	-0.011627	0.011725	0.321396
MS	Area in left rostralanteriorcingulate gyrus	rs28703878	G	A	0.133646	0.0214335	4.51e-10	0.0087858	0.0090566	0.332001
MS	Area in left rostralanteriorcingulate gyrus	rs28749166	T	C	-0.397097	0.0205091	1.61e-83	-0.0044629	0.0084267	0.596376
MS	Area in left rostralanteriorcingulate gyrus	rs28834106	C	T	-0.12936	0.0195643	3.79e-11	0.011801	0.008899	0.184803
MS	Area in left rostralanteriorcingulate gyrus	rs34695601	C	T	-0.109482	0.0197905	3.16e-08	-0.0065548	0.0091195	0.472291
MS	Area in left rostralanteriorcingulate gyrus	rs354033	A	G	-0.107957	0.0189431	1.21e-08	0.0073926	0.009071	0.415097
MS	Area in left rostralanteriorcingulate gyrus	rs35486093	G	A	0.179486	0.0280638	1.6e-10	0.02127	0.01406	0.130341
MS	Area in left rostralanteriorcingulate gyrus	rs35540610	C	T	0.135143	0.0193517	2.88e-12	-0.010662	0.0093776	0.255582
MS	Area in left rostralanteriorcingulate gyrus	rs35703946	A	G	-0.172524	0.02874	1.94e-09	-0.0015391	0.011583	0.894289
MS	Area in left rostralanteriorcingulate gyrus	rs3809627	A	C	-0.0969515	0.0175395	3.25e-08	-0.0057093	0.0081119	0.481548
MS	Area in left rostralanteriorcingulate gyrus	rs41558815	A	G	-0.426574	0.0516756	1.52e-16	0.00015267	0.017311	0.992964
MS	Area in left rostralanteriorcingulate gyrus	rs415759	C	T	0.118784	0.0217558	4.76e-08	-0.0049364	0.01042	0.635697
MS	Area in left rostralanteriorcingulate gyrus	rs4325907	T	C	-0.099268	0.0168311	3.68e-09	-0.0037543	0.0083003	0.651058
MS	Area in left rostralanteriorcingulate gyrus	rs438613	C	T	0.138021	0.0166057	9.43e-17	-0.0052718	0.0079465	0.507072
MS	Area in left rostralanteriorcingulate gyrus	rs55970742	T	C	-0.100373	0.017899	2.05e-08	-0.010222	0.0085074	0.229525
MS	Area in left rostralanteriorcingulate gyrus	rs56232455	A	G	0.15841	0.0281246	1.78e-08	0.00055087	0.0081669	0.946222
MS	Area in left rostralanteriorcingulate gyrus	rs58546351	G	A	-1.89446	0.0531758	1e-200	-0.014714	0.041797	0.724803
MS	Area in left rostralanteriorcingulate gyrus	rs59655222	C	T	-0.123191	0.0186277	3.76e-11	0.0073344	0.008693	0.398832
MS	Area in left rostralanteriorcingulate gyrus	rs6496663	C	A	0.100594	0.0181091	2.78e-08	-0.010328	0.0086904	0.234655
MS	Area in left rostralanteriorcingulate gyrus	rs6670198	C	T	-0.145026	0.0176423	2.03e-16	0.0042275	0.008267	0.609102
MS	Area in left rostralanteriorcingulate gyrus	rs6990534	G	A	0.10714	0.018154	3.6e-09	0.0075319	0.0086381	0.383239
MS	Area in left rostralanteriorcingulate gyrus	rs701006	G	A	0.113864	0.0168357	1.35e-11	-0.0017424	0.0080834	0.829341
MS	Area in left rostralanteriorcingulate gyrus	rs7190580	G	A	-0.0980337	0.0179402	4.64e-08	0.0042315	0.0087034	0.62683
MS	Area in left rostralanteriorcingulate gyrus	rs7200146	T	G	-0.170788	0.0169488	7e-24	-0.0086184	0.0084229	0.306217
MS	Area in left rostralanteriorcingulate gyrus	rs721847	G	A	-0.213193	0.0214348	2.62e-23	-0.01182	0.010204	0.246752
MS	Area in left rostralanteriorcingulate gyrus	rs7222450	A	G	0.0983963	0.0174702	1.78e-08	-0.005336	0.0079151	0.500219
MS	Area in left rostralanteriorcingulate gyrus	rs72928038	A	G	0.160521	0.0247614	9.01e-11	-0.0069128	0.010237	0.499482
MS	Area in left rostralanteriorcingulate gyrus	rs74449127	G	A	-0.196964	0.0255798	1.36e-14	-0.0067505	0.0086215	0.433641
MS	Area in left rostralanteriorcingulate gyrus	rs7592560	A	G	0.10409	0.016508	2.87e-10	-0.0023616	0.0079375	0.766055
MS	Area in left rostralanteriorcingulate gyrus	rs7855251	C	T	-0.110109	0.0200898	4.23e-08	0.0040475	0.0092156	0.660526
MS	Area in left rostralanteriorcingulate gyrus	rs7975763	T	C	0.121038	0.0209676	7.8e-09	0.0046722	0.0098271	0.634483
MS	Area in left rostralanteriorcingulate gyrus	rs802730	C	T	-0.11431	0.0181819	3.24e-10	-0.0071374	0.008598	0.406481
MS	Area in left rostralanteriorcingulate gyrus	rs8102445	T	G	-0.10075	0.0171403	4.15e-09	0.0055492	0.0079888	0.487293
MS	Area in left rostralanteriorcingulate gyrus	rs9261407	C	T	-0.17817	0.0216101	1.66e-16	-0.012015	0.010601	0.257051
MS	Area in left rostralanteriorcingulate gyrus	rs9263864	T	C	-0.325339	0.0332519	1.32e-22	-0.022132	0.013344	0.0972076
MS	Area in left rostralanteriorcingulate gyrus	rs9271348	A	G	-0.936238	0.0307803	1e-200	-0.0073227	0.0085875	0.393822
MS	Area in left rostralanteriorcingulate gyrus	rs9275601	T	C	-0.565106	0.0258303	4.25e-106	-0.005581	0.0079663	0.483571
MS	Area in left rostralanteriorcingulate gyrus	rs9610458	T	C	0.114221	0.0165102	4.57e-12	-0.0093819	0.007982	0.23985
MS	Area in left rostralanteriorcingulate gyrus	rs9955954	G	A	-0.110038	0.0194511	1.54e-08	-0.00082883	0.0093755	0.929557
MS	Area in left rostralanteriorcingulate gyrus	rs9992763	T	G	-0.0900341	0.0164612	4.51e-08	-0.0041211	0.0079815	0.605634
MS	Area in left rostralmiddlefrontal gyrus	rs10063294	A	G	-0.0990472	0.0162642	1.13e-09	0.0049021	0.0079343	0.536686
MS	Area in left rostralmiddlefrontal gyrus	rs1014486	C	T	0.10508	0.016368	1.36e-10	-0.010473	0.0080163	0.191408
MS	Area in left rostralmiddlefrontal gyrus	rs1026916	G	A	-0.129653	0.0174305	1.02e-13	-0.016094	0.0082766	0.0518442
MS	Area in left rostralmiddlefrontal gyrus	rs1077667	T	C	-0.151862	0.021225	8.37e-13	-0.0016509	0.0097001	0.864858
MS	Area in left rostralmiddlefrontal gyrus	rs10801908	T	C	-0.21495	0.0263631	3.54e-16	0.020141	0.012131	0.0968724
MS	Area in left rostralmiddlefrontal gyrus	rs11079784	C	T	0.107149	0.016254	4.34e-11	0.00094904	0.0078859	0.904209
MS	Area in left rostralmiddlefrontal gyrus	rs1112718	G	A	-0.10562	0.0166876	2.46e-10	-0.010757	0.0080254	0.180132
MS	Area in left rostralmiddlefrontal gyrus	rs11256593	T	C	0.186314	0.0173516	6.78e-27	-0.0079148	0.0079309	0.318302
MS	Area in left rostralmiddlefrontal gyrus	rs11749040	A	G	0.196745	0.0233464	3.54e-17	0.0020138	0.011781	0.864271
MS	Area in left rostralmiddlefrontal gyrus	rs1177228	G	A	0.107418	0.0186591	8.57e-09	-0.011966	0.0089116	0.179358
MS	Area in left rostralmiddlefrontal gyrus	rs11809700	T	C	0.144448	0.0183508	3.51e-15	0.0030927	0.0089523	0.729743
MS	Area in left rostralmiddlefrontal gyrus	rs12147246	G	A	-0.0993784	0.0169228	4.29e-09	-0.004167	0.0082709	0.614398
MS	Area in left rostralmiddlefrontal gyrus	rs12234159	C	T	-0.879046	0.0658298	1.13e-40	-0.037805	0.041119	0.357882
MS	Area in left rostralmiddlefrontal gyrus	rs12365699	A	G	-0.143754	0.0228493	3.15e-10	-0.0035111	0.010663	0.741942
MS	Area in left rostralmiddlefrontal gyrus	rs1250551	T	G	0.115748	0.0173687	2.66e-11	0.0097119	0.0081703	0.234569
MS	Area in left rostralmiddlefrontal gyrus	rs12612620	A	G	0.211833	0.036063	4.26e-09	-0.0074465	0.0093971	0.428124
MS	Area in left rostralmiddlefrontal gyrus	rs12925972	C	T	0.0945826	0.0170812	3.07e-08	7.66e-05	0.0079925	0.99235
MS	Area in left rostralmiddlefrontal gyrus	rs1465697	T	C	0.124317	0.0187656	3.48e-11	-0.0073672	0.0092142	0.423975
MS	Area in left rostralmiddlefrontal gyrus	rs17124032	A	G	-0.216803	0.0316224	7.08e-12	0.018734	0.014695	0.202372
MS	Area in left rostralmiddlefrontal gyrus	rs1738074	C	T	0.113729	0.0167056	9.91e-12	-0.0062929	0.0079515	0.428716
MS	Area in left rostralmiddlefrontal gyrus	rs1860545	A	G	0.116534	0.0170311	7.79e-12	0.008464	0.0080669	0.294076
MS	Area in left rostralmiddlefrontal gyrus	rs2150879	A	G	-0.103549	0.0164769	3.29e-10	-0.0018362	0.0079296	0.816876
MS	Area in left rostralmiddlefrontal gyrus	rs2317231	T	G	-0.100569	0.0167449	1.9e-09	-0.0078586	0.0079592	0.323474
MS	Area in left rostralmiddlefrontal gyrus	rs2546890	G	A	-0.116983	0.0164181	1.04e-12	-0.0031148	0.0079086	0.693697
MS	Area in left rostralmiddlefrontal gyrus	rs2681424	C	T	-0.121155	0.0165779	2.71e-13	-0.0017792	0.0079263	0.822396
MS	Area in left rostralmiddlefrontal gyrus	rs28382587	A	G	0.292628	0.0261499	4.54e-29	0.0023907	0.01289	0.852862
MS	Area in left rostralmiddlefrontal gyrus	rs2857700	C	T	-0.767224	0.0237495	1e-200	-0.024916	0.011724	0.0335815
MS	Area in left rostralmiddlefrontal gyrus	rs28703878	G	A	0.133646	0.0214335	4.51e-10	0.00026276	0.0090568	0.976855
MS	Area in left rostralmiddlefrontal gyrus	rs28749166	T	C	-0.397097	0.0205091	1.61e-83	0.0031531	0.0084268	0.708272
MS	Area in left rostralmiddlefrontal gyrus	rs28834106	C	T	-0.12936	0.0195643	3.79e-11	0.016116	0.0088988	0.0701455
MS	Area in left rostralmiddlefrontal gyrus	rs354033	A	G	-0.107957	0.0189431	1.21e-08	0.012279	0.0090708	0.175853
MS	Area in left rostralmiddlefrontal gyrus	rs35486093	G	A	0.179486	0.0280638	1.6e-10	0.0089915	0.01406	0.522504
MS	Area in left rostralmiddlefrontal gyrus	rs35540610	C	T	0.135143	0.0193517	2.88e-12	-0.0065603	0.0093778	0.484206
MS	Area in left rostralmiddlefrontal gyrus	rs35703946	A	G	-0.172524	0.02874	1.94e-09	0.00055663	0.011583	0.961672
MS	Area in left rostralmiddlefrontal gyrus	rs3809627	A	C	-0.0969515	0.0175395	3.25e-08	-0.00064875	0.0081119	0.936257
MS	Area in left rostralmiddlefrontal gyrus	rs41558815	A	G	-0.426574	0.0516756	1.52e-16	-0.012176	0.017311	0.481815
MS	Area in left rostralmiddlefrontal gyrus	rs415759	C	T	0.118784	0.0217558	4.76e-08	-0.0032484	0.01042	0.755249
MS	Area in left rostralmiddlefrontal gyrus	rs4325907	T	C	-0.099268	0.0168311	3.68e-09	0.0018793	0.0083003	0.820881
MS	Area in left rostralmiddlefrontal gyrus	rs438613	C	T	0.138021	0.0166057	9.43e-17	0.0046166	0.0079465	0.561268
MS	Area in left rostralmiddlefrontal gyrus	rs56232455	A	G	0.15841	0.0281246	1.78e-08	0.0066588	0.0081668	0.414878
MS	Area in left rostralmiddlefrontal gyrus	rs58546351	G	A	-1.89446	0.0531758	1e-200	-0.0033842	0.041797	0.93547
MS	Area in left rostralmiddlefrontal gyrus	rs59655222	C	T	-0.123191	0.0186277	3.76e-11	0.011335	0.0086929	0.192252
MS	Area in left rostralmiddlefrontal gyrus	rs6032662	T	C	-0.133831	0.0183292	2.85e-13	-0.017622	0.0092354	0.0563767
MS	Area in left rostralmiddlefrontal gyrus	rs62420820	A	G	0.137237	0.0187505	2.5e-13	-0.002566	0.0092756	0.78206
MS	Area in left rostralmiddlefrontal gyrus	rs631204	A	C	0.112793	0.0164197	6.45e-12	-0.0037044	0.0080164	0.644006
MS	Area in left rostralmiddlefrontal gyrus	rs6496663	C	A	0.100594	0.0181091	2.78e-08	0.0079476	0.0086905	0.360446
MS	Area in left rostralmiddlefrontal gyrus	rs6670198	C	T	-0.145026	0.0176423	2.03e-16	0.0065554	0.0082669	0.427809
MS	Area in left rostralmiddlefrontal gyrus	rs6990534	G	A	0.10714	0.018154	3.6e-09	0.0061362	0.0086381	0.477485
MS	Area in left rostralmiddlefrontal gyrus	rs701006	G	A	0.113864	0.0168357	1.35e-11	0.0040191	0.0080834	0.619042
MS	Area in left rostralmiddlefrontal gyrus	rs7190580	G	A	-0.0980337	0.0179402	4.64e-08	-0.0064302	0.0087034	0.460023
MS	Area in left rostralmiddlefrontal gyrus	rs721847	G	A	-0.213193	0.0214348	2.62e-23	-0.00075197	0.010205	0.941259
MS	Area in left rostralmiddlefrontal gyrus	rs7222450	A	G	0.0983963	0.0174702	1.78e-08	-0.0062966	0.0079151	0.426314
MS	Area in left rostralmiddlefrontal gyrus	rs72928038	A	G	0.160521	0.0247614	9.01e-11	0.0075696	0.010237	0.459632
MS	Area in left rostralmiddlefrontal gyrus	rs74449127	G	A	-0.196964	0.0255798	1.36e-14	0.0048962	0.0086215	0.570099
MS	Area in left rostralmiddlefrontal gyrus	rs7592560	A	G	0.10409	0.016508	2.87e-10	-0.0099294	0.0079373	0.21095
MS	Area in left rostralmiddlefrontal gyrus	rs7855251	C	T	-0.110109	0.0200898	4.23e-08	0.0089658	0.0092155	0.330605
MS	Area in left rostralmiddlefrontal gyrus	rs7975763	T	C	0.121038	0.0209676	7.8e-09	-0.016375	0.0098267	0.0956533
MS	Area in left rostralmiddlefrontal gyrus	rs802730	C	T	-0.11431	0.0181819	3.24e-10	0.0052977	0.0085981	0.537799
MS	Area in left rostralmiddlefrontal gyrus	rs8102445	T	G	-0.10075	0.0171403	4.15e-09	-0.0081481	0.0079887	0.307766
MS	Area in left rostralmiddlefrontal gyrus	rs9261407	C	T	-0.17817	0.0216101	1.66e-16	0.003986	0.010601	0.70692
MS	Area in left rostralmiddlefrontal gyrus	rs9263864	T	C	-0.325339	0.0332519	1.32e-22	-0.013338	0.013344	0.317548
MS	Area in left rostralmiddlefrontal gyrus	rs9271348	A	G	-0.936238	0.0307803	1e-200	-0.0051935	0.0085875	0.545343
MS	Area in left rostralmiddlefrontal gyrus	rs9275601	T	C	-0.565106	0.0258303	4.25e-106	0.0053004	0.0079663	0.505836
MS	Area in left rostralmiddlefrontal gyrus	rs9610458	T	C	0.114221	0.0165102	4.57e-12	0.008289	0.007982	0.299061
MS	Area in left rostralmiddlefrontal gyrus	rs9843355	A	G	-0.133831	0.0214887	4.72e-10	0.010097	0.010054	0.315254
MS	Area in left rostralmiddlefrontal gyrus	rs9955954	G	A	-0.110038	0.0194511	1.54e-08	-0.0027978	0.0093755	0.765385
MS	Area in left rostralmiddlefrontal gyrus	rs9992763	T	G	-0.0900341	0.0164612	4.51e-08	-0.0045221	0.0079815	0.571018
MS	Area in left superiorfrontal gyrus	rs10063294	A	G	-0.0990472	0.0162642	1.13e-09	-4.29e-05	0.0079343	0.995691
MS	Area in left superiorfrontal gyrus	rs1014486	C	T	0.10508	0.016368	1.36e-10	0.010848	0.0080162	0.175971
MS	Area in left superiorfrontal gyrus	rs1026916	G	A	-0.129653	0.0174305	1.02e-13	-0.0013404	0.0082771	0.871357
MS	Area in left superiorfrontal gyrus	rs1077667	T	C	-0.151862	0.021225	8.37e-13	0.0034243	0.0097001	0.724086
MS	Area in left superiorfrontal gyrus	rs10801908	T	C	-0.21495	0.0263631	3.54e-16	0.012547	0.012131	0.301002
MS	Area in left superiorfrontal gyrus	rs10936602	C	T	-0.108406	0.0192127	1.68e-08	0.017056	0.0091732	0.0629796
MS	Area in left superiorfrontal gyrus	rs1112718	G	A	-0.10562	0.0166876	2.46e-10	-0.00016758	0.0080257	0.983341
MS	Area in left superiorfrontal gyrus	rs11256593	T	C	0.186314	0.0173516	6.78e-27	0.005276	0.007931	0.505906
MS	Area in left superiorfrontal gyrus	rs11749040	A	G	0.196745	0.0233464	3.54e-17	-0.0097466	0.01178	0.408047
MS	Area in left superiorfrontal gyrus	rs1177228	G	A	0.107418	0.0186591	8.57e-09	0.012066	0.0089116	0.175752
MS	Area in left superiorfrontal gyrus	rs11809700	T	C	0.144448	0.0183508	3.51e-15	-0.0051044	0.0089522	0.568565
MS	Area in left superiorfrontal gyrus	rs12147246	G	A	-0.0993784	0.0169228	4.29e-09	-0.0021583	0.0082709	0.794127
MS	Area in left superiorfrontal gyrus	rs12234159	C	T	-0.879046	0.0658298	1.13e-40	-0.034886	0.041119	0.396214
MS	Area in left superiorfrontal gyrus	rs12365699	A	G	-0.143754	0.0228493	3.15e-10	0.0071216	0.010663	0.504197
MS	Area in left superiorfrontal gyrus	rs1250551	T	G	0.115748	0.0173687	2.66e-11	0.0067993	0.0081704	0.405313
MS	Area in left superiorfrontal gyrus	rs12612620	A	G	0.211833	0.036063	4.26e-09	-0.0068547	0.0093971	0.465725
MS	Area in left superiorfrontal gyrus	rs12925972	C	T	0.0945826	0.0170812	3.07e-08	0.0057472	0.0079925	0.472096
MS	Area in left superiorfrontal gyrus	rs13327021	T	C	0.115186	0.0171219	1.73e-11	-0.010506	0.0082851	0.204791
MS	Area in left superiorfrontal gyrus	rs140522	C	T	-0.110596	0.017536	2.85e-10	-0.0007754	0.0084981	0.927299
MS	Area in left superiorfrontal gyrus	rs1465697	T	C	0.124317	0.0187656	3.48e-11	0.010694	0.0092141	0.24581
MS	Area in left superiorfrontal gyrus	rs17124032	A	G	-0.216803	0.0316224	7.08e-12	0.0052341	0.014696	0.721722
MS	Area in left superiorfrontal gyrus	rs1738074	C	T	0.113729	0.0167056	9.91e-12	-0.0092858	0.0079514	0.24289
MS	Area in left superiorfrontal gyrus	rs1860545	A	G	0.116534	0.0170311	7.79e-12	0.0091822	0.0080668	0.255018
MS	Area in left superiorfrontal gyrus	rs2150879	A	G	-0.103549	0.0164769	3.29e-10	0.0061282	0.0079295	0.439623
MS	Area in left superiorfrontal gyrus	rs2317231	T	G	-0.100569	0.0167449	1.9e-09	-0.0056465	0.0079592	0.478068
MS	Area in left superiorfrontal gyrus	rs2546890	G	A	-0.116983	0.0164181	1.04e-12	0.0073903	0.0079085	0.350066
MS	Area in left superiorfrontal gyrus	rs2681424	C	T	-0.121155	0.0165779	2.71e-13	0.0058428	0.0079262	0.461041
MS	Area in left superiorfrontal gyrus	rs28382587	A	G	0.292628	0.0261499	4.54e-29	0.015797	0.01289	0.220369
MS	Area in left superiorfrontal gyrus	rs28703878	G	A	0.133646	0.0214335	4.51e-10	-0.012465	0.0090565	0.168725
MS	Area in left superiorfrontal gyrus	rs28749166	T	C	-0.397097	0.0205091	1.61e-83	0.00063548	0.0084268	0.939888
MS	Area in left superiorfrontal gyrus	rs34695601	C	T	-0.109482	0.0197905	3.16e-08	-0.011873	0.0091193	0.192935
MS	Area in left superiorfrontal gyrus	rs35486093	G	A	0.179486	0.0280638	1.6e-10	0.0029829	0.01406	0.831994
MS	Area in left superiorfrontal gyrus	rs35540610	C	T	0.135143	0.0193517	2.88e-12	-0.0020315	0.0093778	0.828503
MS	Area in left superiorfrontal gyrus	rs35703946	A	G	-0.172524	0.02874	1.94e-09	0.0088883	0.011583	0.442874
MS	Area in left superiorfrontal gyrus	rs3809627	A	C	-0.0969515	0.0175395	3.25e-08	-0.0056677	0.0081119	0.484752
MS	Area in left superiorfrontal gyrus	rs41558815	A	G	-0.426574	0.0516756	1.52e-16	-0.028886	0.01731	0.09517
MS	Area in left superiorfrontal gyrus	rs4325907	T	C	-0.099268	0.0168311	3.68e-09	-0.0066382	0.0083003	0.423858
MS	Area in left superiorfrontal gyrus	rs438613	C	T	0.138021	0.0166057	9.43e-17	-0.0040633	0.0079466	0.609116
MS	Area in left superiorfrontal gyrus	rs55970742	T	C	-0.100373	0.017899	2.05e-08	-0.012991	0.0085073	0.126762
MS	Area in left superiorfrontal gyrus	rs56232455	A	G	0.15841	0.0281246	1.78e-08	-0.00016917	0.0081669	0.983474
MS	Area in left superiorfrontal gyrus	rs58546351	G	A	-1.89446	0.0531758	1e-200	-0.043592	0.041796	0.296968
MS	Area in left superiorfrontal gyrus	rs59655222	C	T	-0.123191	0.0186277	3.76e-11	-0.0049443	0.008693	0.569521
MS	Area in left superiorfrontal gyrus	rs6032662	T	C	-0.133831	0.0183292	2.85e-13	-0.014118	0.0092356	0.126366
MS	Area in left superiorfrontal gyrus	rs62420820	A	G	0.137237	0.0187505	2.5e-13	-0.0091548	0.0092755	0.323653
MS	Area in left superiorfrontal gyrus	rs631204	A	C	0.112793	0.0164197	6.45e-12	0.0050667	0.0080164	0.527363
MS	Area in left superiorfrontal gyrus	rs6496663	C	A	0.100594	0.0181091	2.78e-08	0.0045069	0.0086905	0.604046
MS	Area in left superiorfrontal gyrus	rs6990534	G	A	0.10714	0.018154	3.6e-09	0.00074161	0.0086382	0.931584
MS	Area in left superiorfrontal gyrus	rs701006	G	A	0.113864	0.0168357	1.35e-11	-0.0098956	0.0080833	0.220882
MS	Area in left superiorfrontal gyrus	rs7190580	G	A	-0.0980337	0.0179402	4.64e-08	0.002915	0.0087034	0.737683
MS	Area in left superiorfrontal gyrus	rs7200146	T	G	-0.170788	0.0169488	7e-24	0.0076613	0.0084229	0.363045
MS	Area in left superiorfrontal gyrus	rs721847	G	A	-0.213193	0.0214348	2.62e-23	-0.015619	0.010204	0.125858
MS	Area in left superiorfrontal gyrus	rs7222450	A	G	0.0983963	0.0174702	1.78e-08	-0.013234	0.0079148	0.0945148
MS	Area in left superiorfrontal gyrus	rs72928038	A	G	0.160521	0.0247614	9.01e-11	-0.0047409	0.010237	0.64328
MS	Area in left superiorfrontal gyrus	rs74449127	G	A	-0.196964	0.0255798	1.36e-14	-0.0082423	0.0086214	0.339063
MS	Area in left superiorfrontal gyrus	rs7592560	A	G	0.10409	0.016508	2.87e-10	-0.0093307	0.0079373	0.239778
MS	Area in left superiorfrontal gyrus	rs7855251	C	T	-0.110109	0.0200898	4.23e-08	0.0055735	0.0092156	0.545318
MS	Area in left superiorfrontal gyrus	rs8102445	T	G	-0.10075	0.0171403	4.15e-09	0.01147	0.0079886	0.15106
MS	Area in left superiorfrontal gyrus	rs9261407	C	T	-0.17817	0.0216101	1.66e-16	-0.019251	0.010601	0.0693745
MS	Area in left superiorfrontal gyrus	rs9263864	T	C	-0.325339	0.0332519	1.32e-22	-0.0029316	0.013344	0.82611
MS	Area in left superiorfrontal gyrus	rs9271348	A	G	-0.936238	0.0307803	1e-200	-0.010379	0.0085874	0.22683
MS	Area in left superiorfrontal gyrus	rs9275601	T	C	-0.565106	0.0258303	4.25e-106	0.0015038	0.0079663	0.850278
MS	Area in left superiorfrontal gyrus	rs9610458	T	C	0.114221	0.0165102	4.57e-12	0.00076926	0.0079821	0.923226
MS	Area in left superiorfrontal gyrus	rs9843355	A	G	-0.133831	0.0214887	4.72e-10	0.012845	0.010054	0.201414
MS	Area in left superiorfrontal gyrus	rs9955954	G	A	-0.110038	0.0194511	1.54e-08	0.0075241	0.0093754	0.42225
MS	Area in left superiorfrontal gyrus	rs9992763	T	G	-0.0900341	0.0164612	4.51e-08	0.0019845	0.0079816	0.803641
MS	Area in left superiorparietal gyrus	rs10063294	A	G	-0.0990472	0.0162642	1.13e-09	0.014083	0.0079339	0.0758927
MS	Area in left superiorparietal gyrus	rs1014486	C	T	0.10508	0.016368	1.36e-10	-0.012445	0.0080162	0.120559
MS	Area in left superiorparietal gyrus	rs1026916	G	A	-0.129653	0.0174305	1.02e-13	0.0036807	0.0082771	0.656553
MS	Area in left superiorparietal gyrus	rs1077667	T	C	-0.151862	0.021225	8.37e-13	0.011837	0.0096999	0.222362
MS	Area in left superiorparietal gyrus	rs10801908	T	C	-0.21495	0.0263631	3.54e-16	-0.012946	0.012131	0.28591
MS	Area in left superiorparietal gyrus	rs10936602	C	T	-0.108406	0.0192127	1.68e-08	0.008543	0.0091736	0.351722
MS	Area in left superiorparietal gyrus	rs11079784	C	T	0.107149	0.016254	4.34e-11	0.010407	0.0078857	0.186922
MS	Area in left superiorparietal gyrus	rs1112718	G	A	-0.10562	0.0166876	2.46e-10	-0.0025417	0.0080257	0.751467
MS	Area in left superiorparietal gyrus	rs11256593	T	C	0.186314	0.0173516	6.78e-27	0.0081336	0.0079309	0.305105
MS	Area in left superiorparietal gyrus	rs11749040	A	G	0.196745	0.0233464	3.54e-17	-0.021673	0.01178	0.0658112
MS	Area in left superiorparietal gyrus	rs1177228	G	A	0.107418	0.0186591	8.57e-09	-0.0059575	0.0089118	0.503825
MS	Area in left superiorparietal gyrus	rs11809700	T	C	0.144448	0.0183508	3.51e-15	0.016094	0.0089518	0.0722104
MS	Area in left superiorparietal gyrus	rs12147246	G	A	-0.0993784	0.0169228	4.29e-09	0.0032408	0.0082709	0.695184
MS	Area in left superiorparietal gyrus	rs12234159	C	T	-0.879046	0.0658298	1.13e-40	-0.013183	0.041119	0.748514
MS	Area in left superiorparietal gyrus	rs12365699	A	G	-0.143754	0.0228493	3.15e-10	0.0056047	0.010663	0.599142
MS	Area in left superiorparietal gyrus	rs1250551	T	G	0.115748	0.0173687	2.66e-11	8.49e-05	0.0081705	0.991707
MS	Area in left superiorparietal gyrus	rs12612620	A	G	0.211833	0.036063	4.26e-09	0.00040702	0.0093972	0.965453
MS	Area in left superiorparietal gyrus	rs12925972	C	T	0.0945826	0.0170812	3.07e-08	0.0011722	0.0079925	0.883395
MS	Area in left superiorparietal gyrus	rs13327021	T	C	0.115186	0.0171219	1.73e-11	0.00016108	0.0082853	0.984489
MS	Area in left superiorparietal gyrus	rs140522	C	T	-0.110596	0.017536	2.85e-10	0.0067573	0.008498	0.42653
MS	Area in left superiorparietal gyrus	rs1465697	T	C	0.124317	0.0187656	3.48e-11	-0.0011747	0.0092143	0.898558
MS	Area in left superiorparietal gyrus	rs17124032	A	G	-0.216803	0.0316224	7.08e-12	-0.0067219	0.014696	0.647381
MS	Area in left superiorparietal gyrus	rs1738074	C	T	0.113729	0.0167056	9.91e-12	0.0045692	0.0079516	0.565549
MS	Area in left superiorparietal gyrus	rs1860545	A	G	0.116534	0.0170311	7.79e-12	-0.0077506	0.0080669	0.336667
MS	Area in left superiorparietal gyrus	rs2150879	A	G	-0.103549	0.0164769	3.29e-10	-0.0036201	0.0079296	0.648007
MS	Area in left superiorparietal gyrus	rs2317231	T	G	-0.100569	0.0167449	1.9e-09	0.0086751	0.0079592	0.27574
MS	Area in left superiorparietal gyrus	rs2546890	G	A	-0.116983	0.0164181	1.04e-12	0.0019301	0.0079086	0.80719
MS	Area in left superiorparietal gyrus	rs2681424	C	T	-0.121155	0.0165779	2.71e-13	-0.0015187	0.0079263	0.848051
MS	Area in left superiorparietal gyrus	rs28382587	A	G	0.292628	0.0261499	4.54e-29	0.01652	0.01289	0.199977
MS	Area in left superiorparietal gyrus	rs2857700	C	T	-0.767224	0.0237495	1e-200	-0.020323	0.011725	0.0830424
MS	Area in left superiorparietal gyrus	rs28703878	G	A	0.133646	0.0214335	4.51e-10	0.0091233	0.0090566	0.313769
MS	Area in left superiorparietal gyrus	rs28749166	T	C	-0.397097	0.0205091	1.61e-83	-0.0076061	0.0084267	0.366733
MS	Area in left superiorparietal gyrus	rs28834106	C	T	-0.12936	0.0195643	3.79e-11	-0.0091047	0.0088991	0.306267
MS	Area in left superiorparietal gyrus	rs34695601	C	T	-0.109482	0.0197905	3.16e-08	-0.00058099	0.0091195	0.949203
MS	Area in left superiorparietal gyrus	rs354033	A	G	-0.107957	0.0189431	1.21e-08	-0.0027261	0.0090711	0.763783
MS	Area in left superiorparietal gyrus	rs35486093	G	A	0.179486	0.0280638	1.6e-10	-0.010337	0.01406	0.462243
MS	Area in left superiorparietal gyrus	rs35703946	A	G	-0.172524	0.02874	1.94e-09	0.013742	0.011583	0.235478
MS	Area in left superiorparietal gyrus	rs3809627	A	C	-0.0969515	0.0175395	3.25e-08	-0.0084499	0.0081118	0.297571
MS	Area in left superiorparietal gyrus	rs41558815	A	G	-0.426574	0.0516756	1.52e-16	-0.0056074	0.017311	0.746002
MS	Area in left superiorparietal gyrus	rs415759	C	T	0.118784	0.0217558	4.76e-08	-0.0038741	0.01042	0.710068
MS	Area in left superiorparietal gyrus	rs4325907	T	C	-0.099268	0.0168311	3.68e-09	0.003138	0.0083003	0.705391
MS	Area in left superiorparietal gyrus	rs55970742	T	C	-0.100373	0.017899	2.05e-08	0.0022688	0.0085076	0.789714
MS	Area in left superiorparietal gyrus	rs56232455	A	G	0.15841	0.0281246	1.78e-08	-0.006435	0.0081668	0.430735
MS	Area in left superiorparietal gyrus	rs58546351	G	A	-1.89446	0.0531758	1e-200	0.016794	0.041797	0.687828
MS	Area in left superiorparietal gyrus	rs59655222	C	T	-0.123191	0.0186277	3.76e-11	-0.0053678	0.008693	0.536921
MS	Area in left superiorparietal gyrus	rs6032662	T	C	-0.133831	0.0183292	2.85e-13	-0.0062899	0.0092359	0.495861
MS	Area in left superiorparietal gyrus	rs62420820	A	G	0.137237	0.0187505	2.5e-13	0.0026175	0.0092756	0.777804
MS	Area in left superiorparietal gyrus	rs631204	A	C	0.112793	0.0164197	6.45e-12	-0.00053717	0.0080164	0.946575
MS	Area in left superiorparietal gyrus	rs6496663	C	A	0.100594	0.0181091	2.78e-08	0.0060051	0.0086905	0.489576
MS	Area in left superiorparietal gyrus	rs6670198	C	T	-0.145026	0.0176423	2.03e-16	0.010046	0.0082668	0.224285
MS	Area in left superiorparietal gyrus	rs7190580	G	A	-0.0980337	0.0179402	4.64e-08	-0.0097719	0.0087033	0.261535
MS	Area in left superiorparietal gyrus	rs7200146	T	G	-0.170788	0.0169488	7e-24	0.0115	0.0084228	0.172155
MS	Area in left superiorparietal gyrus	rs721847	G	A	-0.213193	0.0214348	2.62e-23	-0.010963	0.010204	0.28269
MS	Area in left superiorparietal gyrus	rs7222450	A	G	0.0983963	0.0174702	1.78e-08	0.001045	0.0079152	0.894965
MS	Area in left superiorparietal gyrus	rs72928038	A	G	0.160521	0.0247614	9.01e-11	0.0004643	0.010237	0.963825
MS	Area in left superiorparietal gyrus	rs74449127	G	A	-0.196964	0.0255798	1.36e-14	-0.0059086	0.0086215	0.49314
MS	Area in left superiorparietal gyrus	rs7592560	A	G	0.10409	0.016508	2.87e-10	0.00057625	0.0079375	0.942126
MS	Area in left superiorparietal gyrus	rs7855251	C	T	-0.110109	0.0200898	4.23e-08	0.0028855	0.0092157	0.754206
MS	Area in left superiorparietal gyrus	rs7975763	T	C	0.121038	0.0209676	7.8e-09	-0.010949	0.009827	0.265216
MS	Area in left superiorparietal gyrus	rs802730	C	T	-0.11431	0.0181819	3.24e-10	-0.0070265	0.008598	0.413809
MS	Area in left superiorparietal gyrus	rs8102445	T	G	-0.10075	0.0171403	4.15e-09	-0.014595	0.0079884	0.0677018
MS	Area in left superiorparietal gyrus	rs9261407	C	T	-0.17817	0.0216101	1.66e-16	0.0012061	0.010601	0.909423
MS	Area in left superiorparietal gyrus	rs9263864	T	C	-0.325339	0.0332519	1.32e-22	-0.023977	0.013344	0.0723602
MS	Area in left superiorparietal gyrus	rs9271348	A	G	-0.936238	0.0307803	1e-200	-0.0088745	0.0085875	0.301412
MS	Area in left superiorparietal gyrus	rs9275601	T	C	-0.565106	0.0258303	4.25e-106	0.0015071	0.0079663	0.849945
MS	Area in left superiorparietal gyrus	rs9610458	T	C	0.114221	0.0165102	4.57e-12	-0.0024584	0.0079821	0.758089
MS	Area in left superiorparietal gyrus	rs9843355	A	G	-0.133831	0.0214887	4.72e-10	-0.0041031	0.010054	0.683203
MS	Area in left superiorparietal gyrus	rs9955954	G	A	-0.110038	0.0194511	1.54e-08	0.0072447	0.0093754	0.439683
MS	Area in left superiorparietal gyrus	rs9992763	T	G	-0.0900341	0.0164612	4.51e-08	0.0073537	0.0079815	0.356878
MS	Area in left superiortemporal gyrus	rs10063294	A	G	-0.0990472	0.0162642	1.13e-09	-0.004889	0.0079343	0.537774
MS	Area in left superiortemporal gyrus	rs1014486	C	T	0.10508	0.016368	1.36e-10	0.0082796	0.0080163	0.301682
MS	Area in left superiortemporal gyrus	rs1077667	T	C	-0.151862	0.021225	8.37e-13	-0.0022421	0.0097001	0.817211
MS	Area in left superiortemporal gyrus	rs10801908	T	C	-0.21495	0.0263631	3.54e-16	-0.0048611	0.012131	0.688652
MS	Area in left superiortemporal gyrus	rs1112718	G	A	-0.10562	0.0166876	2.46e-10	-0.0017008	0.0080257	0.832168
MS	Area in left superiortemporal gyrus	rs11256593	T	C	0.186314	0.0173516	6.78e-27	-0.0041048	0.007931	0.60477
MS	Area in left superiortemporal gyrus	rs11749040	A	G	0.196745	0.0233464	3.54e-17	0.0053727	0.011781	0.648351
MS	Area in left superiortemporal gyrus	rs1177228	G	A	0.107418	0.0186591	8.57e-09	0.0044674	0.0089118	0.616169
MS	Area in left superiortemporal gyrus	rs11809700	T	C	0.144448	0.0183508	3.51e-15	0.00027406	0.0089523	0.975578
MS	Area in left superiortemporal gyrus	rs12147246	G	A	-0.0993784	0.0169228	4.29e-09	0.0088694	0.0082707	0.283557
MS	Area in left superiortemporal gyrus	rs12234159	C	T	-0.879046	0.0658298	1.13e-40	0.010405	0.041119	0.800236
MS	Area in left superiortemporal gyrus	rs1250551	T	G	0.115748	0.0173687	2.66e-11	0.0087978	0.0081703	0.281579
MS	Area in left superiortemporal gyrus	rs12612620	A	G	0.211833	0.036063	4.26e-09	-0.0046953	0.0093971	0.61732
MS	Area in left superiortemporal gyrus	rs12925972	C	T	0.0945826	0.0170812	3.07e-08	-0.0031988	0.0079925	0.689001
MS	Area in left superiortemporal gyrus	rs140522	C	T	-0.110596	0.017536	2.85e-10	-0.00075777	0.0084981	0.928947
MS	Area in left superiortemporal gyrus	rs1465697	T	C	0.124317	0.0187656	3.48e-11	0.0092409	0.0092141	0.315915
MS	Area in left superiortemporal gyrus	rs17124032	A	G	-0.216803	0.0316224	7.08e-12	-0.026835	0.014695	0.0678422
MS	Area in left superiortemporal gyrus	rs1738074	C	T	0.113729	0.0167056	9.91e-12	0.0067434	0.0079515	0.396406
MS	Area in left superiortemporal gyrus	rs1860545	A	G	0.116534	0.0170311	7.79e-12	0.0032625	0.008067	0.685899
MS	Area in left superiortemporal gyrus	rs2150879	A	G	-0.103549	0.0164769	3.29e-10	-0.00067995	0.0079296	0.931665
MS	Area in left superiortemporal gyrus	rs2317231	T	G	-0.100569	0.0167449	1.9e-09	0.001803	0.0079593	0.82079
MS	Area in left superiortemporal gyrus	rs2546890	G	A	-0.116983	0.0164181	1.04e-12	0.0081505	0.0079085	0.302733
MS	Area in left superiortemporal gyrus	rs2681424	C	T	-0.121155	0.0165779	2.71e-13	-0.0013984	0.0079263	0.859956
MS	Area in left superiortemporal gyrus	rs28382587	A	G	0.292628	0.0261499	4.54e-29	0.017698	0.01289	0.169746
MS	Area in left superiortemporal gyrus	rs28703878	G	A	0.133646	0.0214335	4.51e-10	-0.0076112	0.0090567	0.400691
MS	Area in left superiortemporal gyrus	rs28749166	T	C	-0.397097	0.0205091	1.61e-83	-0.012552	0.0084265	0.136336
MS	Area in left superiortemporal gyrus	rs28834106	C	T	-0.12936	0.0195643	3.79e-11	-0.00329	0.0088992	0.711607
MS	Area in left superiortemporal gyrus	rs34695601	C	T	-0.109482	0.0197905	3.16e-08	-0.012531	0.0091193	0.16941
MS	Area in left superiortemporal gyrus	rs35486093	G	A	0.179486	0.0280638	1.6e-10	-0.019063	0.01406	0.175174
MS	Area in left superiortemporal gyrus	rs35540610	C	T	0.135143	0.0193517	2.88e-12	-0.0061682	0.0093778	0.510705
MS	Area in left superiortemporal gyrus	rs35703946	A	G	-0.172524	0.02874	1.94e-09	0.0030593	0.011583	0.791699
MS	Area in left superiortemporal gyrus	rs3809627	A	C	-0.0969515	0.0175395	3.25e-08	0.011953	0.0081116	0.140624
MS	Area in left superiortemporal gyrus	rs41558815	A	G	-0.426574	0.0516756	1.52e-16	0.01316	0.017311	0.447136
MS	Area in left superiortemporal gyrus	rs415759	C	T	0.118784	0.0217558	4.76e-08	0.0013851	0.010421	0.89426
MS	Area in left superiortemporal gyrus	rs4325907	T	C	-0.099268	0.0168311	3.68e-09	-0.0010657	0.0083003	0.897838
MS	Area in left superiortemporal gyrus	rs438613	C	T	0.138021	0.0166057	9.43e-17	0.0014134	0.0079466	0.85883
MS	Area in left superiortemporal gyrus	rs55970742	T	C	-0.100373	0.017899	2.05e-08	-0.015178	0.0085072	0.0744218
MS	Area in left superiortemporal gyrus	rs56232455	A	G	0.15841	0.0281246	1.78e-08	0.013389	0.0081665	0.101107
MS	Area in left superiortemporal gyrus	rs58546351	G	A	-1.89446	0.0531758	1e-200	0.029428	0.041797	0.481393
MS	Area in left superiortemporal gyrus	rs59655222	C	T	-0.123191	0.0186277	3.76e-11	-0.0072235	0.008693	0.406004
MS	Area in left superiortemporal gyrus	rs6032662	T	C	-0.133831	0.0183292	2.85e-13	-0.003317	0.0092359	0.719499
MS	Area in left superiortemporal gyrus	rs62420820	A	G	0.137237	0.0187505	2.5e-13	-0.010412	0.0092754	0.261668
MS	Area in left superiortemporal gyrus	rs631204	A	C	0.112793	0.0164197	6.45e-12	-0.0021256	0.0080164	0.790897
MS	Area in left superiortemporal gyrus	rs6670198	C	T	-0.145026	0.0176423	2.03e-16	0.0089874	0.0082669	0.276975
MS	Area in left superiortemporal gyrus	rs701006	G	A	0.113864	0.0168357	1.35e-11	0.00021459	0.0080835	0.978822
MS	Area in left superiortemporal gyrus	rs7190580	G	A	-0.0980337	0.0179402	4.64e-08	-0.011686	0.0087032	0.179362
MS	Area in left superiortemporal gyrus	rs7200146	T	G	-0.170788	0.0169488	7e-24	0.0063798	0.0084229	0.448797
MS	Area in left superiortemporal gyrus	rs721847	G	A	-0.213193	0.0214348	2.62e-23	-0.01788	0.010204	0.0797444
MS	Area in left superiortemporal gyrus	rs7222450	A	G	0.0983963	0.0174702	1.78e-08	0.00098755	0.0079152	0.900708
MS	Area in left superiortemporal gyrus	rs72928038	A	G	0.160521	0.0247614	9.01e-11	-0.00070577	0.010237	0.945033
MS	Area in left superiortemporal gyrus	rs74449127	G	A	-0.196964	0.0255798	1.36e-14	-0.0001519	0.0086215	0.985943
MS	Area in left superiortemporal gyrus	rs7592560	A	G	0.10409	0.016508	2.87e-10	-0.013531	0.0079371	0.088247
MS	Area in left superiortemporal gyrus	rs7855251	C	T	-0.110109	0.0200898	4.23e-08	-0.0029183	0.0092157	0.751502
MS	Area in left superiortemporal gyrus	rs7975763	T	C	0.121038	0.0209676	7.8e-09	-0.015176	0.0098268	0.122515
MS	Area in left superiortemporal gyrus	rs802730	C	T	-0.11431	0.0181819	3.24e-10	-0.007812	0.008598	0.36358
MS	Area in left superiortemporal gyrus	rs8102445	T	G	-0.10075	0.0171403	4.15e-09	0.005471	0.0079888	0.493458
MS	Area in left superiortemporal gyrus	rs9261407	C	T	-0.17817	0.0216101	1.66e-16	-0.0074222	0.010601	0.483849
MS	Area in left superiortemporal gyrus	rs9263864	T	C	-0.325339	0.0332519	1.32e-22	-0.015403	0.013344	0.248376
MS	Area in left superiortemporal gyrus	rs9275601	T	C	-0.565106	0.0258303	4.25e-106	-0.0041278	0.0079663	0.604352
MS	Area in left superiortemporal gyrus	rs9591325	C	T	-0.212366	0.0339891	4.16e-10	-0.0072387	0.015706	0.644896
MS	Area in left superiortemporal gyrus	rs9610458	T	C	0.114221	0.0165102	4.57e-12	0.0027948	0.0079821	0.72624
MS	Area in left superiortemporal gyrus	rs9843355	A	G	-0.133831	0.0214887	4.72e-10	-0.015927	0.010054	0.113154
MS	Area in left superiortemporal gyrus	rs9955954	G	A	-0.110038	0.0194511	1.54e-08	-0.01234	0.0093753	0.188114
MS	Area in left superiortemporal gyrus	rs9992763	T	G	-0.0900341	0.0164612	4.51e-08	0.0064202	0.0079815	0.421182
MS	Area in left supramarginal gyrus	rs10063294	A	G	-0.0990472	0.0162642	1.13e-09	-0.0059932	0.0079342	0.450039
MS	Area in left supramarginal gyrus	rs1014486	C	T	0.10508	0.016368	1.36e-10	-0.0058582	0.0080164	0.464922
MS	Area in left supramarginal gyrus	rs1026916	G	A	-0.129653	0.0174305	1.02e-13	0.011083	0.0082769	0.180568
MS	Area in left supramarginal gyrus	rs1077667	T	C	-0.151862	0.021225	8.37e-13	0.0028719	0.0097001	0.767185
MS	Area in left supramarginal gyrus	rs10801908	T	C	-0.21495	0.0263631	3.54e-16	0.0047068	0.012131	0.69804
MS	Area in left supramarginal gyrus	rs10936602	C	T	-0.108406	0.0192127	1.68e-08	-0.0050522	0.0091737	0.581822
MS	Area in left supramarginal gyrus	rs11079784	C	T	0.107149	0.016254	4.34e-11	-0.011766	0.0078856	0.135681
MS	Area in left supramarginal gyrus	rs1112718	G	A	-0.10562	0.0166876	2.46e-10	-0.003551	0.0080256	0.658158
MS	Area in left supramarginal gyrus	rs11256593	T	C	0.186314	0.0173516	6.78e-27	0.0064534	0.0079309	0.415824
MS	Area in left supramarginal gyrus	rs11749040	A	G	0.196745	0.0233464	3.54e-17	0.012231	0.01178	0.299171
MS	Area in left supramarginal gyrus	rs1177228	G	A	0.107418	0.0186591	8.57e-09	0.0011988	0.0089119	0.892995
MS	Area in left supramarginal gyrus	rs11809700	T	C	0.144448	0.0183508	3.51e-15	0.017954	0.0089517	0.0448952
MS	Area in left supramarginal gyrus	rs12147246	G	A	-0.0993784	0.0169228	4.29e-09	0.0042905	0.0082709	0.603935
MS	Area in left supramarginal gyrus	rs12234159	C	T	-0.879046	0.0658298	1.13e-40	-0.050538	0.041118	0.219048
MS	Area in left supramarginal gyrus	rs12365699	A	G	-0.143754	0.0228493	3.15e-10	0.011913	0.010663	0.263894
MS	Area in left supramarginal gyrus	rs1250551	T	G	0.115748	0.0173687	2.66e-11	0.0040481	0.0081704	0.620283
MS	Area in left supramarginal gyrus	rs12612620	A	G	0.211833	0.036063	4.26e-09	-0.013391	0.0093969	0.154152
MS	Area in left supramarginal gyrus	rs12925972	C	T	0.0945826	0.0170812	3.07e-08	0.0097646	0.0079923	0.221815
MS	Area in left supramarginal gyrus	rs13327021	T	C	0.115186	0.0171219	1.73e-11	0.0060308	0.0082853	0.466681
MS	Area in left supramarginal gyrus	rs140522	C	T	-0.110596	0.017536	2.85e-10	0.0088288	0.008498	0.298848
MS	Area in left supramarginal gyrus	rs1465697	T	C	0.124317	0.0187656	3.48e-11	0.012484	0.009214	0.175477
MS	Area in left supramarginal gyrus	rs17124032	A	G	-0.216803	0.0316224	7.08e-12	-0.026419	0.014695	0.0722104
MS	Area in left supramarginal gyrus	rs1738074	C	T	0.113729	0.0167056	9.91e-12	-0.0088331	0.0079515	0.266631
MS	Area in left supramarginal gyrus	rs1860545	A	G	0.116534	0.0170311	7.79e-12	-0.0016963	0.008067	0.833453
MS	Area in left supramarginal gyrus	rs2150879	A	G	-0.103549	0.0164769	3.29e-10	-0.0091396	0.0079294	0.249075
MS	Area in left supramarginal gyrus	rs2317231	T	G	-0.100569	0.0167449	1.9e-09	-0.0057606	0.0079592	0.469224
MS	Area in left supramarginal gyrus	rs2546890	G	A	-0.116983	0.0164181	1.04e-12	0.0075417	0.0079085	0.340283
MS	Area in left supramarginal gyrus	rs2681424	C	T	-0.121155	0.0165779	2.71e-13	0.011119	0.007926	0.160683
MS	Area in left supramarginal gyrus	rs28382587	A	G	0.292628	0.0261499	4.54e-29	0.0066876	0.01289	0.603893
MS	Area in left supramarginal gyrus	rs28703878	G	A	0.133646	0.0214335	4.51e-10	-0.001863	0.0090567	0.837024
MS	Area in left supramarginal gyrus	rs28749166	T	C	-0.397097	0.0205091	1.61e-83	-0.0082955	0.0084266	0.324908
MS	Area in left supramarginal gyrus	rs28834106	C	T	-0.12936	0.0195643	3.79e-11	0.0041922	0.0088992	0.637588
MS	Area in left supramarginal gyrus	rs34695601	C	T	-0.109482	0.0197905	3.16e-08	0.011857	0.0091193	0.193531
MS	Area in left supramarginal gyrus	rs354033	A	G	-0.107957	0.0189431	1.21e-08	0.0082605	0.009071	0.362485
MS	Area in left supramarginal gyrus	rs35486093	G	A	0.179486	0.0280638	1.6e-10	-0.0062045	0.01406	0.659022
MS	Area in left supramarginal gyrus	rs35703946	A	G	-0.172524	0.02874	1.94e-09	0.0074535	0.011583	0.519912
MS	Area in left supramarginal gyrus	rs3809627	A	C	-0.0969515	0.0175395	3.25e-08	0.0041148	0.0081119	0.61197
MS	Area in left supramarginal gyrus	rs41558815	A	G	-0.426574	0.0516756	1.52e-16	-0.0053216	0.017311	0.758525
MS	Area in left supramarginal gyrus	rs415759	C	T	0.118784	0.0217558	4.76e-08	0.0030883	0.01042	0.766955
MS	Area in left supramarginal gyrus	rs4325907	T	C	-0.099268	0.0168311	3.68e-09	0.0033216	0.0083003	0.689033
[truncated: 13,550 more rows]

## Sheet: Supplementary Table 3
Supplementary Table 3. Information of IVs for all exposure-outcome pairs in MR analyses of two demyelinating diseases on GM IDPs.
Exposure	Outcome	IVs N	Variance explained	F-statistic
MS	Area in left caudalanteriorcingulate gyrus	67	0.0624155	114.993
MS	Area in left caudalmiddlefrontal gyrus	69	0.0629648	112.707
MS	Area in left cuneus gyrus	68	0.0519126	93.1916
MS	Area in left entorhinal gyrus	65	0.0525835	98.825
MS	Area in left fusiform gyrus	67	0.060436	111.112
MS	Area in left inferiorparietal gyrus	70	0.0628708	110.919
MS	Area in left inferiortemporal gyrus	65	0.0618726	117.434
MS	Area in left insula gyrus	70	0.0631004	111.351
MS	Area in left isthmuscingulate gyrus	68	0.0607857	110.151
MS	Area in left lateraloccipital gyrus	70	0.0631846	111.51
MS	Area in left lateralorbitofrontal gyrus	65	0.0426209	79.268
MS	Area in left lingual gyrus	66	0.0423824	77.61
MS	Area in left medialorbitofrontal gyrus	71	0.062589	108.833
MS	Area in left middletemporal gyrus	61	0.0373684	73.655
MS	Area in left paracentral gyrus	65	0.0605742	114.811
MS	Area in left parahippocampal gyrus	72	0.0637207	109.393
MS	Area in left parsopercularis gyrus	69	0.0629967	112.768
MS	Area in left parsorbitalis gyrus	68	0.0544364	97.9829
MS	Area in left parstriangularis gyrus	68	0.0620768	112.646
MS	Area in left pericalcarine gyrus	67	0.053486	97.6119
MS	Area in left postcentral gyrus	71	0.0633266	110.202
MS	Area in left posteriorcingulate gyrus	68	0.0590383	106.786
MS	Area in left precentral gyrus	67	0.0616468	113.484
MS	Area in left precuneus gyrus	68	0.0501191	89.8021
MS	Area in left rostralanteriorcingulate gyrus	67	0.061889	113.959
MS	Area in left rostralmiddlefrontal gyrus	67	0.0617986	113.782
MS	Area in left superiorfrontal gyrus	65	0.0527855	99.2258
MS	Area in left superiorparietal gyrus	69	0.0625065	111.832
MS	Area in left superiortemporal gyrus	64	0.0449915	85.196
MS	Area in left supramarginal gyrus	71	0.0543277	93.6424
MS	Area in left transversetemporal gyrus	69	0.0601511	107.348
MS	Area in right caudalanteriorcingulate gyrus	63	0.0520875	100.949
MS	Area in right caudalmiddlefrontal gyrus	70	0.0633388	111.8
MS	Area in right cuneus gyrus	72	0.0636336	109.233
MS	Area in right entorhinal gyrus	66	0.0616536	115.218
MS	Area in right fusiform gyrus	69	0.0630237	112.819
MS	Area in right inferiorparietal gyrus	67	0.0529306	96.5417
MS	Area in right inferiortemporal gyrus	69	0.0629129	112.608
MS	Area in right insula gyrus	70	0.0631003	111.351
MS	Area in right isthmuscingulate gyrus	66	0.0608704	113.659
MS	Area in right lateraloccipital gyrus	68	0.0519642	93.2893
MS	Area in right lateralorbitofrontal gyrus	71	0.0628659	109.346
MS	Area in right lingual gyrus	67	0.0509637	92.7615
MS	Area in right medialorbitofrontal gyrus	63	0.0593527	115.918
MS	Area in right middletemporal gyrus	62	0.056302	111.374
MS	Area in right paracentral gyrus	66	0.0619011	115.711
MS	Area in right parahippocampal gyrus	71	0.0637275	110.947
MS	Area in right parsopercularis gyrus	73	0.0642813	108.908
MS	Area in right parsorbitalis gyrus	68	0.0593689	107.422
MS	Area in right parstriangularis gyrus	68	0.0503079	90.1582
MS	Area in right pericalcarine gyrus	69	0.0521803	92.3398
MS	Area in right postcentral gyrus	69	0.0627392	112.276
MS	Area in right posteriorcingulate gyrus	69	0.0500628	88.3952
MS	Area in right precentral gyrus	69	0.0520313	92.0616
MS	Area in right precuneus gyrus	72	0.0639168	109.752
MS	Area in right rostralanteriorcingulate gyrus	67	0.053307	97.2669
MS	Area in right rostralmiddlefrontal gyrus	67	0.0617284	113.644
MS	Area in right superiorfrontal gyrus	67	0.0537246	98.0721
MS	Area in right superiorparietal gyrus	64	0.0565899	108.476
MS	Area in right superiortemporal gyrus	69	0.0554567	98.4782
MS	Area in right supramarginal gyrus	69	0.0622163	111.278
MS	Area in right transversetemporal gyrus	70	0.0633422	111.807
MS	Thickness in left caudalanteriorcingulate gyrus	70	0.0631893	111.519
MS	Thickness in left caudalmiddlefrontal gyrus	65	0.0601069	113.869
MS	Thickness in left cuneus gyrus	67	0.0622688	114.705
MS	Thickness in left entorhinal gyrus	73	0.0642579	108.865
MS	Thickness in left fusiform gyrus	69	0.0627258	112.25
MS	Thickness in left inferiorparietal gyrus	70	0.0631488	111.442
MS	Thickness in left inferiortemporal gyrus	68	0.0618012	112.112
MS	Thickness in left insula gyrus	64	0.0488299	92.8375
MS	Thickness in left isthmuscingulate gyrus	66	0.0612054	114.326
MS	Thickness in left lateraloccipital gyrus	63	0.0601739	117.625
MS	Thickness in left lateralorbitofrontal gyrus	70	0.0632756	111.681
MS	Thickness in left lingual gyrus	66	0.0609036	113.725
MS	Thickness in left medialorbitofrontal gyrus	69	0.0622463	111.335
MS	Thickness in left middletemporal gyrus	68	0.0591737	107.046
MS	Thickness in left paracentral gyrus	67	0.061771	113.728
MS	Thickness in left parahippocampal gyrus	66	0.0618647	115.638
MS	Thickness in left parsopercularis gyrus	69	0.0625422	111.9
MS	Thickness in left parsorbitalis gyrus	68	0.0623017	113.081
MS	Thickness in left parstriangularis gyrus	70	0.0632117	111.561
MS	Thickness in left pericalcarine gyrus	66	0.0508026	93.8542
MS	Thickness in left postcentral gyrus	67	0.0615082	113.212
MS	Thickness in left posteriorcingulate gyrus	69	0.0601417	107.33
MS	Thickness in left precentral gyrus	70	0.0630841	111.32
MS	Thickness in left precuneus gyrus	63	0.0603995	118.094
MS	Thickness in left rostralanteriorcingulate gyrus	70	0.0624673	110.16
MS	Thickness in left rostralmiddlefrontal gyrus	69	0.06271	112.22
MS	Thickness in left superiorfrontal gyrus	70	0.0630718	111.297
MS	Thickness in left superiorparietal gyrus	65	0.0609678	115.606
MS	Thickness in left superiortemporal gyrus	66	0.0485278	89.4374
MS	Thickness in left supramarginal gyrus	68	0.0615272	111.583
MS	Thickness in left transversetemporal gyrus	68	0.0622918	113.062
MS	Thickness in right caudalanteriorcingulate gyrus	70	0.062966	111.098
MS	Thickness in right caudalmiddlefrontal gyrus	67	0.0613377	112.878
MS	Thickness in right cuneus gyrus	68	0.0620534	112.6
MS	Thickness in right entorhinal gyrus	70	0.0631971	111.533
MS	Thickness in right fusiform gyrus	69	0.0627992	112.391
MS	Thickness in right inferiorparietal gyrus	62	0.0592895	117.656
MS	Thickness in right inferiortemporal gyrus	66	0.0610412	113.999
MS	Thickness in right insula gyrus	67	0.0536292	97.8881
MS	Thickness in right isthmuscingulate gyrus	62	0.0564206	111.622
MS	Thickness in right lateraloccipital gyrus	67	0.06243	115.022
MS	Thickness in right lateralorbitofrontal gyrus	71	0.0635123	110.547
MS	Thickness in right lingual gyrus	66	0.0610565	114.029
MS	Thickness in right medialorbitofrontal gyrus	69	0.0624527	111.729
MS	Thickness in right middletemporal gyrus	66	0.0609889	113.895
MS	Thickness in right paracentral gyrus	67	0.0612936	112.791
MS	Thickness in right parahippocampal gyrus	66	0.0618901	115.689
MS	Thickness in right parsopercularis gyrus	67	0.0616057	113.403
MS	Thickness in right parsorbitalis gyrus	67	0.0617861	113.757
MS	Thickness in right parstriangularis gyrus	67	0.0612602	112.726
MS	Thickness in right pericalcarine gyrus	67	0.0614425	113.083
MS	Thickness in right postcentral gyrus	68	0.0621958	112.876
MS	Thickness in right posteriorcingulate gyrus	67	0.0583364	107.012
MS	Thickness in right precentral gyrus	64	0.0607428	116.952
MS	Thickness in right precuneus gyrus	68	0.062198	112.88
MS	Thickness in right rostralanteriorcingulate gyrus	70	0.0630809	111.314
MS	Thickness in right rostralmiddlefrontal gyrus	68	0.0623073	113.092
MS	Thickness in right superiorfrontal gyrus	68	0.0625106	113.485
MS	Thickness in right superiorparietal gyrus	65	0.0611518	115.977
MS	Thickness in right superiortemporal gyrus	65	0.0527729	99.2009
MS	Thickness in right supramarginal gyrus	68	0.0618575	112.221
MS	Thickness in right transversetemporal gyrus	64	0.0596443	114.702
MS	Volume in left accumbens area nucleus	70	0.0624819	110.187
MS	Volume in left amygdala nucleus	67	0.0622784	114.724
MS	Volume in left caudate nucleus	67	0.0609762	112.169
MS	Volume in left cerebellum	63	0.048783	94.2168
MS	Volume in left hippocampus	69	0.0487408	85.9412
MS	Volume in left pallidum nucleus	68	0.0616711	111.861
MS	Volume in left putamen nucleus	65	0.0513624	96.406
MS	Volume in left thalamus nucleus	67	0.0515635	93.9126
MS	Volume in right accumbens nucleus	69	0.0622258	111.296
MS	Volume in right amygdala nucleus	71	0.0636021	110.714
MS	Volume in right caudate nucleus	66	0.0605813	113.085
MS	Volume in right cerebellum	64	0.0534377	102.093
MS	Volume in right hippocampus	67	0.0518148	94.3954
MS	Volume in right pallidum nucleus	70	0.0621441	109.552
MS	Volume in right putamen nucleus	64	0.0508466	96.8772
MS	Volume in right thalamus nucleus	68	0.0618336	112.175
MS	Volume in left caudalanteriorcingulate gyrus	72	0.0640098	109.923
MS	Volume in left caudalmiddlefrontal gyrus	67	0.0615033	113.202
MS	Volume in left cuneus gyrus	66	0.0573586	106.703
MS	Volume in left entorhinal gyrus	68	0.0535824	96.3589
MS	Volume in left fusiform gyrus	68	0.0615236	111.576
MS	Volume in left inferiorparietal gyrus	68	0.0620106	112.517
MS	Volume in left inferiortemporal gyrus	71	0.0635779	110.669
MS	Volume in left insula gyrus	70	0.0619628	109.211
MS	Volume in left isthmuscingulate gyrus	67	0.0608451	111.912
MS	Volume in left lateraloccipital gyrus	69	0.0624581	111.739
MS	Volume in left lateralorbitofrontal gyrus	66	0.045744	84.0609
MS	Volume in left lingual gyrus	66	0.0613026	114.519
MS	Volume in left medialorbitofrontal gyrus	68	0.060946	110.46
MS	Volume in left middletemporal gyrus	67	0.0593701	109.028
MS	Volume in left paracentral gyrus	66	0.0520174	96.2217
MS	Volume in left parahippocampal gyrus	72	0.063981	109.87
MS	Volume in left parsopercularis gyrus	68	0.0614579	111.449
MS	Volume in left parsorbitalis gyrus	67	0.0619973	114.172
MS	Volume in left parstriangularis gyrus	69	0.0625068	111.832
MS	Volume in left pericalcarine gyrus	67	0.0486108	88.26
MS	Volume in left postcentral gyrus	65	0.0612467	116.169
MS	Volume in left posteriorcingulate gyrus	71	0.0629544	109.511
MS	Volume in left precentral gyrus	66	0.0610971	114.11
MS	Volume in left precuneus gyrus	66	0.0586918	109.338
MS	Volume in left rostralanteriorcingulate gyrus	65	0.059907	113.466
MS	Volume in left rostralmiddlefrontal gyrus	69	0.0626241	112.056
MS	Volume in left superiorfrontal gyrus	68	0.0533932	95.9993
MS	Volume in left superiorparietal gyrus	64	0.0601882	115.815
MS	Volume in left superiortemporal gyrus	65	0.0485246	90.8078
MS	Volume in left supramarginal gyrus	70	0.054468	95.2403
MS	Volume in left transversetemporal gyrus	69	0.0594259	105.972
MS	Volume in right caudalanteriorcingulate gyrus	64	0.0522915	99.7821
MS	Volume in right caudalmiddlefrontal gyrus	69	0.0622871	111.413
MS	Volume in right cuneus gyrus	73	0.0636801	107.82
MS	Volume in right entorhinal gyrus	70	0.062708	110.612
MS	Volume in right fusiform gyrus	70	0.0632983	111.724
MS	Volume in right inferiorparietal gyrus	69	0.0543466	96.3936
MS	Volume in right inferiortemporal gyrus	69	0.0628488	112.485
MS	Volume in right insula gyrus	70	0.0600811	105.682
MS	Volume in right isthmuscingulate gyrus	68	0.0619842	112.467
MS	Volume in right lateraloccipital gyrus	67	0.0519535	94.6619
MS	Volume in right lateralorbitofrontal gyrus	71	0.059924	103.903
MS	Volume in right lingual gyrus	68	0.061662	111.843
MS	Volume in right medialorbitofrontal gyrus	63	0.0481461	92.9244
MS	Volume in right middletemporal gyrus	66	0.058613	109.182
MS	Volume in right paracentral gyrus	65	0.052296	98.2549
MS	Volume in right parahippocampal gyrus	71	0.0635767	110.667
MS	Volume in right parsopercularis gyrus	71	0.0634075	110.352
MS	Volume in right parsorbitalis gyrus	67	0.0590665	108.436
MS	Volume in right parstriangularis gyrus	68	0.0507836	91.0563
MS	Volume in right pericalcarine gyrus	68	0.0579127	104.625
MS	Volume in right postcentral gyrus	70	0.0627841	110.756
MS	Volume in right posteriorcingulate gyrus	71	0.0519922	89.3959
MS	Volume in right precentral gyrus	68	0.0622108	112.905
MS	Volume in right precuneus gyrus	70	0.0630829	111.318
MS	Volume in right rostralanteriorcingulate gyrus	71	0.0530154	91.2538
MS	Volume in right rostralmiddlefrontal gyrus	69	0.0625	111.819
MS	Volume in right superiorfrontal gyrus	70	0.0544749	95.2531
MS	Volume in right superiorparietal gyrus	64	0.0601004	115.636
MS	Volume in right superiortemporal gyrus	68	0.0542957	97.7151
MS	Volume in right supramarginal gyrus	65	0.0604044	114.469
MS	Volume in right transversetemporal gyrus	62	0.0591942	117.455
NMOSD	Area in left caudalanteriorcingulate gyrus	10	0.157678	27.1059
NMOSD	Area in left caudalmiddlefrontal gyrus	10	0.157678	27.1059
NMOSD	Area in left cuneus gyrus	10	0.157678	27.1059
NMOSD	Area in left entorhinal gyrus	10	0.157678	27.1059
NMOSD	Area in left fusiform gyrus	10	0.157678	27.1059
NMOSD	Area in left inferiorparietal gyrus	8	0.124567	25.7904
NMOSD	Area in left inferiortemporal gyrus	10	0.157678	27.1059
NMOSD	Area in left insula gyrus	10	0.157678	27.1059
NMOSD	Area in left isthmuscingulate gyrus	8	0.125757	26.0723
NMOSD	Area in left lateraloccipital gyrus	9	0.14233	26.718
NMOSD	Area in left lateralorbitofrontal gyrus	9	0.142487	26.7523
NMOSD	Area in left lingual gyrus	10	0.157678	27.1059
NMOSD	Area in left medialorbitofrontal gyrus	9	0.143533	26.9815
NMOSD	Area in left middletemporal gyrus	6	0.0939249	25.086
NMOSD	Area in left paracentral gyrus	8	0.128342	26.6869
NMOSD	Area in left parahippocampal gyrus	8	0.127193	26.4134
NMOSD	Area in left parsopercularis gyrus	7	0.109965	25.6105
NMOSD	Area in left parsorbitalis gyrus	10	0.157678	27.1059
NMOSD	Area in left parstriangularis gyrus	8	0.124567	25.7904
NMOSD	Area in left pericalcarine gyrus	10	0.157678	27.1059
NMOSD	Area in left postcentral gyrus	10	0.157678	27.1059
NMOSD	Area in left posteriorcingulate gyrus	9	0.14233	26.718
NMOSD	Area in left precentral gyrus	9	0.143533	26.9815
NMOSD	Area in left precuneus gyrus	8	0.125294	25.9625
NMOSD	Area in left rostralanteriorcingulate gyrus	10	0.157678	27.1059
NMOSD	Area in left rostralmiddlefrontal gyrus	10	0.157678	27.1059
NMOSD	Area in left superiorfrontal gyrus	8	0.12441	25.7533
NMOSD	Area in left superiorparietal gyrus	10	0.157678	27.1059
NMOSD	Area in left superiortemporal gyrus	9	0.143533	26.9815
NMOSD	Area in left supramarginal gyrus	9	0.142703	26.7996
NMOSD	Area in left transversetemporal gyrus	8	0.125612	26.0379
NMOSD	Area in right caudalanteriorcingulate gyrus	10	0.157678	27.1059
NMOSD	Area in right caudalmiddlefrontal gyrus	10	0.157678	27.1059
NMOSD	Area in right cuneus gyrus	10	0.157678	27.1059
NMOSD	Area in right entorhinal gyrus	10	0.157678	27.1059
NMOSD	Area in right fusiform gyrus	10	0.157678	27.1059
NMOSD	Area in right inferiorparietal gyrus	6	0.0948733	25.3659
NMOSD	Area in right inferiortemporal gyrus	7	0.113209	26.4625
NMOSD	Area in right insula gyrus	5	0.076979	24.2357
NMOSD	Area in right isthmuscingulate gyrus	6	0.0945818	25.2798
NMOSD	Area in right lateraloccipital gyrus	10	0.157678	27.1059
NMOSD	Area in right lateralorbitofrontal gyrus	10	0.157678	27.1059
NMOSD	Area in right lingual gyrus	10	0.157678	27.1059
NMOSD	Area in right medialorbitofrontal gyrus	9	0.14224	26.6982
NMOSD	Area in right middletemporal gyrus	9	0.14233	26.718
NMOSD	Area in right paracentral gyrus	9	0.14224	26.6982
NMOSD	Area in right parahippocampal gyrus	8	0.127265	26.4303
NMOSD	Area in right parsopercularis gyrus	10	0.157678	27.1059
NMOSD	Area in right parsorbitalis gyrus	9	0.142703	26.7996
NMOSD	Area in right parstriangularis gyrus	9	0.142487	26.7523
NMOSD	Area in right pericalcarine gyrus	10	0.157678	27.1059
NMOSD	Area in right postcentral gyrus	9	0.142487	26.7523
NMOSD	Area in right posteriorcingulate gyrus	8	0.12441	25.7533
NMOSD	Area in right precentral gyrus	10	0.157678	27.1059
NMOSD	Area in right precuneus gyrus	10	0.157678	27.1059
NMOSD	Area in right rostralanteriorcingulate gyrus	10	0.157678	27.1059
NMOSD	Area in right rostralmiddlefrontal gyrus	10	0.157678	27.1059
NMOSD	Area in right superiorfrontal gyrus	9	0.142703	26.7996
NMOSD	Area in right superiorparietal gyrus	9	0.14224	26.6982
NMOSD	Area in right superiortemporal gyrus	10	0.157678	27.1059
NMOSD	Area in right supramarginal gyrus	9	0.142487	26.7523
NMOSD	Area in right transversetemporal gyrus	10	0.157678	27.1059
NMOSD	Thickness in left caudalanteriorcingulate gyrus	10	0.157678	27.1059
NMOSD	Thickness in left caudalmiddlefrontal gyrus	10	0.157678	27.1059
NMOSD	Thickness in left cuneus gyrus	10	0.157678	27.1059
NMOSD	Thickness in left entorhinal gyrus	9	0.143533	26.9815
NMOSD	Thickness in left fusiform gyrus	10	0.157678	27.1059
NMOSD	Thickness in left inferiorparietal gyrus	10	0.157678	27.1059
NMOSD	Thickness in left inferiortemporal gyrus	8	0.127355	26.4519
NMOSD	Thickness in left insula gyrus	7	0.110318	25.7029
NMOSD	Thickness in left isthmuscingulate gyrus	10	0.157678	27.1059
NMOSD	Thickness in left lateraloccipital gyrus	9	0.14224	26.6982
NMOSD	Thickness in left lateralorbitofrontal gyrus	9	0.142703	26.7996
NMOSD	Thickness in left lingual gyrus	8	0.125541	26.0211
NMOSD	Thickness in left medialorbitofrontal gyrus	10	0.157678	27.1059
NMOSD	Thickness in left middletemporal gyrus	10	0.157678	27.1059
NMOSD	Thickness in left paracentral gyrus	9	0.143533	26.9815
NMOSD	Thickness in left parahippocampal gyrus	8	0.124009	25.6586
NMOSD	Thickness in left parsopercularis gyrus	9	0.143533	26.9815
NMOSD	Thickness in left parsorbitalis gyrus	10	0.157678	27.1059
NMOSD	Thickness in left parstriangularis gyrus	8	0.128185	26.6496
NMOSD	Thickness in left pericalcarine gyrus	10	0.157678	27.1059
NMOSD	Thickness in left postcentral gyrus	9	0.140733	26.3689
NMOSD	Thickness in left posteriorcingulate gyrus	10	0.157678	27.1059
NMOSD	Thickness in left precentral gyrus	9	0.143533	26.9815
NMOSD	Thickness in left precuneus gyrus	10	0.157678	27.1059
NMOSD	Thickness in left rostralanteriorcingulate gyrus	10	0.157678	27.1059
NMOSD	Thickness in left rostralmiddlefrontal gyrus	10	0.157678	27.1059
NMOSD	Thickness in left superiorfrontal gyrus	10	0.157678	27.1059
NMOSD	Thickness in left superiorparietal gyrus	9	0.14224	26.6982
NMOSD	Thickness in left superiortemporal gyrus	9	0.14224	26.6982
NMOSD	Thickness in left supramarginal gyrus	9	0.14233	26.718
NMOSD	Thickness in left transversetemporal gyrus	10	0.157678	27.1059
NMOSD	Thickness in right caudalanteriorcingulate gyrus	10	0.157678	27.1059
NMOSD	Thickness in right caudalmiddlefrontal gyrus	10	0.157678	27.1059
NMOSD	Thickness in right cuneus gyrus	10	0.157678	27.1059
NMOSD	Thickness in right entorhinal gyrus	9	0.14224	26.6982
NMOSD	Thickness in right fusiform gyrus	10	0.157678	27.1059
NMOSD	Thickness in right inferiorparietal gyrus	10	0.157678	27.1059
NMOSD	Thickness in right inferiortemporal gyrus	7	0.112891	26.3785
NMOSD	Thickness in right insula gyrus	8	0.125612	26.0379
NMOSD	Thickness in right isthmuscingulate gyrus	8	0.124464	25.7661
NMOSD	Thickness in right lateraloccipital gyrus	9	0.143533	26.9815
NMOSD	Thickness in right lateralorbitofrontal gyrus	8	0.124464	25.7661
NMOSD	Thickness in right lingual gyrus	10	0.157678	27.1059
NMOSD	Thickness in right medialorbitofrontal gyrus	10	0.157678	27.1059
NMOSD	Thickness in right middletemporal gyrus	10	0.157678	27.1059
NMOSD	Thickness in right paracentral gyrus	9	0.143533	26.9815
NMOSD	Thickness in right parahippocampal gyrus	10	0.157678	27.1059
NMOSD	Thickness in right parsopercularis gyrus	10	0.157678	27.1059
NMOSD	Thickness in right parsorbitalis gyrus	9	0.143533	26.9815
NMOSD	Thickness in right parstriangularis gyrus	10	0.157678	27.1059
NMOSD	Thickness in right pericalcarine gyrus	10	0.157678	27.1059
NMOSD	Thickness in right postcentral gyrus	10	0.157678	27.1059
NMOSD	Thickness in right posteriorcingulate gyrus	9	0.139758	26.1567
NMOSD	Thickness in right precentral gyrus	9	0.143533	26.9815
NMOSD	Thickness in right precuneus gyrus	10	0.157678	27.1059
NMOSD	Thickness in right rostralanteriorcingulate gyrus	9	0.142487	26.7523
NMOSD	Thickness in right rostralmiddlefrontal gyrus	10	0.157678	27.1059
NMOSD	Thickness in right superiorfrontal gyrus	10	0.157678	27.1059
NMOSD	Thickness in right superiorparietal gyrus	9	0.14224	26.6982
NMOSD	Thickness in right superiortemporal gyrus	9	0.14224	26.6982
NMOSD	Thickness in right supramarginal gyrus	10	0.157678	27.1059
NMOSD	Thickness in right transversetemporal gyrus	10	0.157678	27.1059
NMOSD	Volume in left accumbens area nucleus	10	0.157678	27.1059
NMOSD	Volume in left amygdala nucleus	9	0.142703	26.7996
NMOSD	Volume in left caudate nucleus	9	0.139758	26.1567
NMOSD	Volume in left cerebellum	8	0.127049	26.379
NMOSD	Volume in left hippocampus	10	0.157678	27.1059
NMOSD	Volume in left pallidum nucleus	8	0.126946	26.3545
NMOSD	Volume in left putamen nucleus	9	0.142384	26.7298
NMOSD	Volume in left thalamus nucleus	8	0.124464	25.7661
NMOSD	Volume in right accumbens-area nucleus	10	0.157678	27.1059
NMOSD	Volume in right amygdala nucleus	9	0.142703	26.7996
NMOSD	Volume in right caudate nucleus	10	0.157678	27.1059
NMOSD	Volume in right cerebellum	8	0.127049	26.379
NMOSD	Volume in right hippocampus	9	0.139758	26.1567
NMOSD	Volume in right pallidum nucleus	7	0.111598	26.0385
NMOSD	Volume in right putamen nucleus	9	0.142384	26.7298
NMOSD	Volume in right thalamus nucleus	7	0.107518	24.9719
NMOSD	Volume in left caudalanteriorcingulate gyrus	10	0.157678	27.1059
NMOSD	Volume in left caudalmiddlefrontal gyrus	10	0.157678	27.1059
NMOSD	Volume in left cuneus gyrus	10	0.157678	27.1059
NMOSD	Volume in left entorhinal gyrus	10	0.157678	27.1059
NMOSD	Volume in left fusiform gyrus	10	0.157678	27.1059
NMOSD	Volume in left inferiorparietal gyrus	8	0.124567	25.7904
NMOSD	Volume in left inferiortemporal gyrus	9	0.142703	26.7996
NMOSD	Volume in left insula gyrus	9	0.143533	26.9815
NMOSD	Volume in left isthmuscingulate gyrus	8	0.125757	26.0723
NMOSD	Volume in left lateraloccipital gyrus	10	0.157678	27.1059
NMOSD	Volume in left lateralorbitofrontal gyrus	8	0.128342	26.6869
NMOSD	Volume in left lingual gyrus	9	0.140733	26.3689
NMOSD	Volume in left medialorbitofrontal gyrus	8	0.125612	26.0379
NMOSD	Volume in left middletemporal gyrus	8	0.124464	25.7661
NMOSD	Volume in left paracentral gyrus	10	0.157678	27.1059
NMOSD	Volume in left parahippocampal gyrus	6	0.0945265	25.2635
NMOSD	Volume in left parsopercularis gyrus	6	0.0933725	24.9233
NMOSD	Volume in left parsorbitalis gyrus	9	0.140733	26.3689
NMOSD	Volume in left parstriangularis gyrus	7	0.110421	25.7299
NMOSD	Volume in left pericalcarine gyrus	10	0.157678	27.1059
NMOSD	Volume in left postcentral gyrus	9	0.140733	26.3689
NMOSD	Volume in left posteriorcingulate gyrus	10	0.157678	27.1059
NMOSD	Volume in left precentral gyrus	10	0.157678	27.1059
NMOSD	Volume in left precuneus gyrus	8	0.125294	25.9625
NMOSD	Volume in left rostralanteriorcingulate gyrus	10	0.157678	27.1059
NMOSD	Volume in left rostralmiddlefrontal gyrus	9	0.139758	26.1567
NMOSD	Volume in left superiorfrontal gyrus	10	0.157678	27.1059
NMOSD	Volume in left superiorparietal gyrus	9	0.14224	26.6982
NMOSD	Volume in left superiortemporal gyrus	9	0.14224	26.6982
NMOSD	Volume in left supramarginal gyrus	9	0.142703	26.7996
NMOSD	Volume in left transversetemporal gyrus	8	0.125612	26.0379
NMOSD	Volume in right caudalanteriorcingulate gyrus	10	0.157678	27.1059
NMOSD	Volume in right caudalmiddlefrontal gyrus	10	0.157678	27.1059
NMOSD	Volume in right cuneus gyrus	10	0.157678	27.1059
NMOSD	Volume in right entorhinal gyrus	9	0.14233	26.718
NMOSD	Volume in right fusiform gyrus	9	0.14224	26.6982
NMOSD	Volume in right inferiorparietal gyrus	6	0.0948733	25.3659
NMOSD	Volume in right inferiortemporal gyrus	10	0.157678	27.1059
NMOSD	Volume in right insula gyrus	9	0.143533	26.9815
NMOSD	Volume in right isthmuscingulate gyrus	9	0.142487	26.7523
NMOSD	Volume in right lateraloccipital gyrus	10	0.157678	27.1059
NMOSD	Volume in right lateralorbitofrontal gyrus	8	0.128239	26.6624
NMOSD	Volume in right lingual gyrus	10	0.157678	27.1059
NMOSD	Volume in right medialorbitofrontal gyrus	7	0.109025	25.3648
NMOSD	Volume in right middletemporal gyrus	10	0.157678	27.1059
NMOSD	Volume in right paracentral gyrus	8	0.125294	25.9625
NMOSD	Volume in right parahippocampal gyrus	10	0.157678	27.1059
NMOSD	Volume in right parsopercularis gyrus	9	0.143533	26.9815
NMOSD	Volume in right parsorbitalis gyrus	9	0.142703	26.7996
NMOSD	Volume in right parstriangularis gyrus	9	0.142487	26.7523
NMOSD	Volume in right pericalcarine gyrus	10	0.157678	27.1059
NMOSD	Volume in right postcentral gyrus	10	0.157678	27.1059
NMOSD	Volume in right posteriorcingulate gyrus	9	0.14233	26.718
NMOSD	Volume in right precentral gyrus	10	0.157678	27.1059
NMOSD	Volume in right precuneus gyrus	7	0.107374	24.9343
NMOSD	Volume in right rostralanteriorcingulate gyrus	10	0.157678	27.1059
NMOSD	Volume in right rostralmiddlefrontal gyrus	10	0.157678	27.1059
NMOSD	Volume in right superiorfrontal gyrus	9	0.142703	26.7996
NMOSD	Volume in right superiorparietal gyrus	8	0.125294	25.9625
NMOSD	Volume in right superiortemporal gyrus	9	0.142487	26.7523
NMOSD	Volume in right supramarginal gyrus	8	0.128342	26.6869
NMOSD	Volume in right transversetemporal gyrus	10	0.157678	27.1059

## Sheet: Supplementary Table 4
Supplementary Table 4. MR analysis results of two demyelinating diseases on GM IDPs.
Note: Causal effects estimated using 5 two-sample MR methods (IVW, MR-RAPS, weighted median, weighted mode and MR-Egger). All statistical tests were two-sided.
Exposure	Outcome	IVs N	IVW				MR-RAPS				Weight Median				Weighted Mode				MR-Egger				Wald ratio
			Estimate (β)	95% lower CI	95% upper CI	P value	Estimate (β)	95% lower CI	95% upper CI	P value	Estimate (β)	95% lower CI	95% upper CI	P value	Estimate (β)	95% lower CI	95% upper CI	P value	Estimate (β)	95% lower CI	95% upper CI	P value	Estimate (β)	95% lower CI	95% upper CI	P value
MS	Area in left caudalanteriorcingulate gyrus	67	0.00183911	-0.00794114	0.0116194	0.712452	0.00179571	-0.00829635	0.0118878	0.727278	0.00247494	-0.0114774	0.0164273	0.728084	0.00145079	-0.0101176	0.0130192	0.806598	0.0038238	-0.0106777	0.0183253	0.607037	NA	NA	NA	NA
MS	Area in left caudalmiddlefrontal gyrus	69	0.00587679	-0.0038655	0.0156191	0.237078	0.00576568	-0.00428282	0.0158142	0.260751	0.0047111	-0.00949757	0.0189198	0.515777	0.00546678	-0.00700814	0.0179417	0.393405	0.00771804	-0.006747	0.0221831	0.299418	NA	NA	NA	NA
MS	Area in left cuneus gyrus	68	-5.2e-05	-0.0100205	0.00991649	0.991837	0.000870809	-0.00942118	0.0111628	0.868286	0.00247504	-0.0137272	0.0186773	0.764629	0.00317553	-0.0117068	0.0180578	0.677126	0.00283416	-0.0123377	0.018006	0.715435	NA	NA	NA	NA
MS	Area in left entorhinal gyrus	65	-0.0025953	-0.0129488	0.0077582	0.623207	-0.00329241	-0.014014	0.00742915	0.547252	-0.00913163	-0.0246079	0.00634464	0.247485	-0.0102133	-0.0265232	0.00609661	0.224184	-0.00753145	-0.0232655	0.00820262	0.351727	NA	NA	NA	NA
MS	Area in left fusiform gyrus	67	0.00854667	-0.00131223	0.0184056	0.0892963	0.00893175	-0.00125923	0.0191227	0.0858301	0.0114121	-0.00389512	0.0267194	0.143946	0.0118609	-0.00091226	0.0246342	0.0732912	0.00686363	-0.00761365	0.0213409	0.356208	NA	NA	NA	NA
MS	Area in left inferiorparietal gyrus	70	0.00556178	-0.00414755	0.0152711	0.261546	0.00519332	-0.00485171	0.0152383	0.310904	0.0146501	-0.00131075	0.0306109	0.0720125	0.0146025	0.00114373	0.0280612	0.0370354	0.0147253	0.000275791	0.0291747	0.0497838	NA	NA	NA	NA
MS	Area in left inferiortemporal gyrus	65	0.00303598	-0.00673775	0.0128097	0.542638	0.00290472	-0.00718946	0.0129989	0.572745	-0.00241711	-0.0167505	0.0119163	0.741004	-0.000466859	-0.0137835	0.0128498	0.945431	-0.00456854	-0.0191428	0.0100058	0.541169	NA	NA	NA	NA
MS	Area in left insula gyrus	70	0.00579902	-0.00390385	0.0155019	0.241432	0.00589583	-0.00413699	0.0159286	0.249402	0.00693901	-0.00755434	0.0214324	0.348042	0.00562184	-0.00794286	0.0191865	0.419405	0.00226247	-0.0121813	0.0167062	0.759771	NA	NA	NA	NA
MS	Area in left isthmuscingulate gyrus	68	-0.0133065	-0.0231748	-0.00343808	0.0082211	-0.0132422	-0.023437	-0.00304752	0.0108995	-0.0103255	-0.024975	0.00432405	0.167133	-0.0124689	-0.024726	-0.0002119	0.0502374	-0.0157563	-0.0301869	-0.00132569	0.0360506	NA	NA	NA	NA
MS	Area in left lateraloccipital gyrus	70	-0.00632615	-0.0160138	0.00336152	0.20058	-0.00830835	-0.0183162	0.00169946	0.103702	0.00628147	-0.00981728	0.0223802	0.444414	0.00356072	-0.0103927	0.0175141	0.618551	-0.0014354	-0.0158749	0.0130041	0.8461	NA	NA	NA	NA
MS	Area in left lateralorbitofrontal gyrus	65	0.00804665	-0.00419909	0.0202924	0.197777	0.0072096	-0.00548332	0.0199025	0.265587	0.0104384	-0.00969599	0.0305728	0.309565	0.0156103	-0.00405002	0.0352706	0.124582	0.0236577	0.00205249	0.045263	0.0357156	NA	NA	NA	NA
MS	Area in left lingual gyrus	66	0.00232192	-0.0083293	0.0129731	0.669181	0.00353872	-0.00747683	0.0145543	0.528927	0.00547728	-0.0110152	0.0219698	0.51509	0.00559466	-0.00822195	0.0194113	0.430288	0.00858771	-0.00808078	0.0252562	0.316392	NA	NA	NA	NA
MS	Area in left medialorbitofrontal gyrus	71	-0.000454486	-0.0102011	0.00929212	0.927179	-0.000117565	-0.0101971	0.00996202	0.981761	0.00421026	-0.0103966	0.0188171	0.57211	0.00414817	-0.00851155	0.0168079	0.522824	0.00335726	-0.0111155	0.01783	0.650779	NA	NA	NA	NA
MS	Area in left middletemporal gyrus	61	-0.016317	-0.0314866	-0.00114733	0.0350101	-0.0176607	-0.0336318	-0.00168965	0.0302076	-0.023859	-0.0485263	0.000808273	0.0579896	-0.0316911	-0.0651902	0.00180797	0.0686248	-0.0345072	-0.0677241	-0.00129028	0.046234	NA	NA	NA	NA
MS	Area in left paracentral gyrus	65	-3.92e-05	-0.00988837	0.00980997	0.993781	0.00036928	-0.009815	0.0105536	0.943343	0.0133313	-0.00205368	0.0287162	0.0894386	0.00858328	-0.00493758	0.0221041	0.217948	0.00970613	-0.00487566	0.0242879	0.196761	NA	NA	NA	NA
MS	Area in left parahippocampal gyrus	72	0.018101	0.00844573	0.0277562	0.000238341	0.0185279	0.0085436	0.0285123	0.000275648	0.0172661	0.00246353	0.0320687	0.0222429	0.01661	0.00488062	0.0283394	0.00703944	0.0103088	-0.00410266	0.0247203	0.165326	NA	NA	NA	NA
MS	Area in left parsopercularis gyrus	69	0.00639453	-0.00331059	0.0160996	0.196562	0.00777552	-0.00225843	0.0178095	0.128801	0.0101142	-0.00643379	0.0266622	0.230932	0.00871491	-0.00474437	0.0221742	0.208731	0.00487698	-0.00957916	0.0193331	0.510731	NA	NA	NA	NA
MS	Area in left parsorbitalis gyrus	68	0.000752938	-0.0108321	0.0123379	0.898635	4.05685e-05	-0.0119586	0.0120397	0.994713	-0.00300292	-0.0217609	0.0157551	0.753694	-6.22311e-05	-0.0196688	0.0195443	0.995055	0.00139112	-0.0180437	0.020826	0.888855	NA	NA	NA	NA
MS	Area in left parstriangularis gyrus	68	-1.78e-05	-0.00981432	0.00977872	0.997156	-2.63883e-05	-0.0101492	0.0100964	0.995923	0.00310836	-0.0122057	0.0184224	0.690756	0.00101028	-0.0132563	0.0152769	0.890027	-0.00162961	-0.0161662	0.012907	0.826764	NA	NA	NA	NA
[truncated: 385 more rows]

## Sheet: Supplementary Table 5
Supplementary Table 5. Sensitivity analysis and statistical power for the significant results under Bonferroni correction of MR analyses of two demyelinating diseases on GM IDPs.
[truncated: 9 more rows]

[truncated: 5 more sheets: Supplementary Table 6, Supplementary Table 7, Supplementary Table 8, Supplementary Table 9, Supplementary Table 10]
